# Supplementary material for: An evaluation of Comparative Genome Sequencing (CGS) by comparing two previously-sequenced bacterial genomes
Source: BMC Genomics. 2007 Aug 14;8:274. doi: 10.1186/1471-2164-8-274 (PMC2072959; doi:10.1186/1471-2164-8-274)
Supplement: Additional file 1 — Comparative Genome Sequencing results provided by Nimblegen. A description of each file within this bundle is found in the file CGR_Readme.doc [file 1471-2164-8-274-S1.zip]

Archive with 12 entries (10 files):
- OID_3998/BOP240/
- OID_3998/BOP240/BOP240.reference_seqs.aa
- OID_3998/BOP240/BOP240.reference_seqs.fas
- OID_3998/BOP240/BOP240.snp_seqs.aa
- OID_3998/BOP240/BOP240.snp_seqs.fas
- OID_3998/BOP240/BOP240_ratio.gff
- OID_3998/BOP240/BOP240_ratio.txt
- OID_3998/BOP240/BOP240_snp_info.txt
- OID_3998/CGR_Readme.doc
- OID_3998/NimbleGen_data_formats.pdf
- OID_3998/README.txt
- OID_3998/
