# Supplementary material for: An evaluation of Comparative Genome Sequencing (CGS) by comparing two previously-sequenced bacterial genomes
Source: BMC Genomics. 2007 Aug 14;8:274. doi: 10.1186/1471-2164-8-274 (PMC2072959; doi:10.1186/1471-2164-8-274)
Supplement: Additional file 1 — Comparative Genome Sequencing results provided by Nimblegen. A description of each file within this bundle is found in the file CGR_Readme.doc [file 1471-2164-8-274-S1.zip › OID_3998/BOP240/BOP240.reference_seqs.fas]

>b0472|reference_DNA_sequence
ATGCAAACCAGCCCGCTGTTAACACAGCTTATGGAAGCACTGCGCTGTCTGCCGGGCGTTGGCCCGAAGTCGGCGCAGCGTATGGCGTTCACGCTGCTTCAGCGCGATCGTAGCGGCGGGATGCGTCTGGCGCAGGCGCTCACCCGGGCGATGTCGGAAATCGGCCACTGCGCCGATTGCCGCACTTTCACCGAACAGGAAGTCTGTAACATCTGTTCGAATCCGCGTCGTCAGGAAAACGGTCAAATCTGCGTGGTGGAGAGTCCGGCGGACATCTACGCCATTGAGCAGACGGGGCAGTTTTCAGGTCGTTATTTTGTGTTGATGGGGCATCTGTCACCGCTGGACGGCATCGGTCCGGATGATATCGGGCTTGATCGTCTGGAACAGCGTCTGGCAGAGGAAAAAATCACTGAAGTGATCCTCGCCACCAACCCCACGGTTGAAGGTGAAGCTACCGCTAACTACATTGCCGAGCTTTGCGCGCAATATGACGTGGAAGCCAGCCGAATCGCTCATGGCGTTCCGGTTGGCGGCGAGCTGGAAATGGTCGACGGCACCACGTTGTCACACTCCCTTGCCGGGCGTCATAAGATTCGTTTTTAA
>b0528|reference_DNA_sequence
ATGATCCACAGGATGAGTAACATGGCGACATTTTCTTTAGGTAAACATCCGCACGTTGAGCTGTGCGACTTGCTGAAACTGGAAGGCTGGAGCGAAAGCGGCGCGCAGGCGAAAATCGCGATTGCCGAAGGCCAGGTGAAAGTCGACGGTGCGGTTGAAACGCGCAAACGCTGCAAAATCGTCGCCGGTCAGACAGTGAGTTTTGCAGGTCACAGCGTACAGGTTGTTGCCTGA
>b0529|reference_DNA_sequence
ATGGCAGCAAAGATTATTGACGGTAAAACGATTGCGCAGCAGGTGCGCTCTGAAGTTGCTCAAAAAGTTCAGGCGCGTATTGCAGCCGGACTGCGGGCACCAGGACTGGCCGTTGTGCTGGTGGGTAGTAACCCTGCATCGCAAATTTATGTCGCAAGCAAACGCAAGGCTTGTGAAGAAGTCGGGTTCGTCTCCCGCTCTTATGACCTCCCGGAAACCACCAGCGAAGCGGAGCTGCTGGAGCTTATCGATACGCTGAATGCCGACAACACCATCGATGGCATTCTGGTTCAACTGCCGTTACCGGCGGGTATTGATAACGTCAAAGTGCTGGAACGTATTCATCCGGACAAAGACGTGGACGGTTTCCATCCTTACAACGTCGGTCGTCTGTGCCAGCGCGCGCCGCGTCTGCGTCCCTGCACCCCGCGCGGTATCGTCACGCTGCTTGAGCGTTACAACATTGATACCTTCGGCCTCAACGCCGTGGTGATTGGCGCATCGAATATCGTTGGCCGCCCGATGAGCATGGAACTGCTGCTGGCAGGTTGCACCACTACAGTGACTCACCGCTTCACTAAAAATCTGCGTCATCACGTAGAAAATGCCGATCTATTGATCGTTGCCGTTGGCAAGCCAGGCTTTATTCCCGGTGACTGGATCAAAGAAGGCGCAATTGTGATTGATGTCGGCATCAACCGTCTGGAAAATGGCAAAGTTGTGGGCGACGTCGTGTTTGAAGACGCGGCTAAACGCGCCTCATACATTACGCCTGTTCCCGGCGGCGTTGGCCCGATGACGGTTGCCACGCTGATTGAAAACACGCTACAGGCGTGCGTTGAATATCATGATCCACAGGATGAGTAA
>b0726|reference_DNA_sequence
ATGCAGAACAGCGCTTTGAAAGCCTGGTTGGACTCTTCTTACCTCTCTGGCGCAAACCAGAGCTGGATAGAACAGCTCTATGAAGACTTCTTAACCGATCCTGACTCGGTTGACGCTAACTGGCGTTCGACGTTCCAGCAGTTACCTGGTACGGGAGTCAAACCGGATCAATTCCACTCTCAAACGCGTGAATATTTCCGCCGCCTGGCGAAAGACGCTTCACGTTACTCTTCAACGATCTCCGACCCTGACACCAATGTGAAGCAGGTTAAAGTCCTGCAGCTCATTAACGCATACCGCTTCCGTGGTCACCAGCATGCGAATCTCGATCCGCTGGGACTGTGGCAGCAAGATAAAGTGGCCGATCTGGATCCGTCTTTCCACGATCTGACCGAAGCAGACTTCCAGGAGACCTTCAACGTCGGTTCATTTGCCAGCGGCAAAGAAACCATGAAACTCGGCGAGCTGCTGGAAGCCCTCAAGCAAACCTACTGCGGCCCGATTGGTGCCGAGTATATGCACATTACCAGCACCGAAGAAAAACGCTGGATCCAACAGCGTATCGAGTCTGGTCGCGCGACTTTCAATAGCGAAGAGAAAAAACGCTTCTTAAGCGAACTGACCGCCGCTGAAGGTCTTGAACGTTACCTCGGCGCAAAATTCCCTGGCGCAAAACGCTTCTCGCTGGAAGGCGGTGACGCGTTAATCCCGATGCTTAAAGAGATGATCCGCCACGCTGGCAACAGCGGCACCCGCGAAGTGGTTCTCGGGATGGCGCACCGTGGTCGTCTGAACGTGCTGGTGAACGTGCTGGGTAAAAAACCGCAAGACTTGTTCGACGAGTTCGCCGGTAAACATAAAGAACACCTCGGCACGGGTGACGTGAAATACCACATGGGCTTCTCGTCTGACTTCCAGACCGATGGCGGCCTGGTGCACCTGGCGCTGGCGTTTAACCCGTCTCACCTTGAGATTGTAAGCCCGGTAGTTATCGGTTCTGTTCGTGCCCGTCTGGACAGACTTGATGAGCCGAGCAGCAACAAAGTGCTGCCAATCACCATCCACGGTGACGCCGCAGTGACCGGGCAGGGCGTGGTTCAGGAAACCCTGAACATGTCGAAAGCGCGTGGTTATGAAGTTGGCGGTACGGTACGTATCGTTATCAACAACCAGGTTGGTTTCACCACCTCTAATCCGCTGGATGCCCGTTCTACGCCGTACTGTACTGATATCGGTAAGATGGTTCAGGCCCCGATTTTCCACGTTAACGCGGACGATCCGGAAGCCGTTGCCTTTGTGACCCGTCTGGCGCTCGATTTCCGTAACACCTTTAAACGTGATGTCTTCATCGACCTGGTGTGCTACCGCCGTCACGGCCACAACGAAGCCGACGAGCCGAGCGCAACCCAGCCGCTGATGTATCAGAAAATCAAAAAACATCCGACACCGCGCAAAATCTACGCTGACAAGCTGGAGCAGGAAAAAGTGGCGACGCTGGAAGATGCCACCGAGATGGTTAACCTGTACCGCGATGCGCTGGATGCTGGCGATTGCGTAGTGGCAGAGTGGCGTCCGATGAACATGCACTCTTTCACCTGGTCGCCGTACCTCAACCACGAATGGGACGAAGAGTACCCGAACAAAGTTGAGATGAAGCGCCTGCAGGAGCTGGCGAAACGCATCAGCACGGTGCCGGAAGCAGTTGAAATGCAGTCTCGCGTTGCCAAGATTTATGGCGATCGCCAGGCGATGGCTGCCGGTGAGAAACTGTTCGACTGGGGCGGTGCGGAAAACCTCGCTTACGCCACGCTGGTTGATGAAGGCATTCCGGTTCGCCTGTCGGGTGAAGACTCCGGTCGCGGTACCTTCTTCCACCGCCACGCGGTGATCCACAACCAGTCTAACGGTTCCACTTACACGCCGCTGCAACATATCCATAACGGGCAGGGCGCGTTCCGTGTCTGGGACTCCGTACTGTCTGAAGAAGCAGTGCTGGCGTTTGAATATGGTTATGCCACCGCAGAACCACGCACTCTGACCATCTGGGAAGCGCAGTTCGGTGACTTCGCCAACGGTGCGCAGGTGGTTATCGACCAGTTCATCTCCTCTGGCGAACAGAAATGGGGCCGGATGTGTGGTCTGGTGATGTTGCTGCCGCACGGTTACGAAGGGCAGGGGCCGGAGCACTCCTCCGCGCGTCTGGAACGTTATCTGCAACTTTGTGCTGAGCAAAACATGCAGGTTTGCGTACCGTCTACCCCGGCACAGGTTTACCACATGCTGCGTCGTCAGGCGCTGCGCGGGATGCGTCGTCCGCTGGTCGTGATGTCGCCGAAATCCCTGCTGCGTCATCCGCTGGCGGTTTCCAGCCTCGAAGAACTGGCGAACGGCACCTTCCTGCCAGCCATCGGTGAAATCGACGAGCTTGATCCGAAGGGCGTGAAGCGCGTAGTGATGTGTTCTGGTAAGGTTTATTACGACCTGCTGGAACAGCGTCGTAAGAACAATCAACACGATGTCGCCATTGTGCGTATCGAGCAACTCTACCCGTTCCCGCATAAAGCGATGCAGGAAGTGTTGCAGCAGTTTGCTCACGTCAAGGATTTTGTCTGGTGCCAGGAAGAGCCGCTCAACCAGGGCGCATGGTACTGCAGCCAGCATCATTTCCGTGAAGTGATTCCGTTTGGGGCTTCTCTGCGTTATGCAGGCCGCCCGGCCTCCGCCTCTCCGGCGGTAGGGTATATGTCCGTTCACCAGAAACAGCAACAAGATCTGGTTAATGACGCGCTGAACGTCGAATAA
>b0997|reference_DNA_sequence
ATGAACAATAACGATCTCTTTCAGGCATCACGTCGGCGTTTTCTGGCACAACTCGGCGGCTTAACCGTCGCCGGGATGCTGGGGCCGTCATTGTTAACGCCGCGACGTGCGACTGCGGCGCAAGCGGCGACTGACGCTGTCATCTCGAAAGAGGGCATTCTTACCGGGTCGCACTGGGGGGCTATCCGCGCGACGGTGAAGGATGGTCGCTTTGTGGCGGCAAAACCGTTCGAACTGGATAAATATCCGTCGAAAATGATTGCCGGATTGCCGGATCACGTACACAACGCGGCGCGTATTCGTTATCCGATGGTACGCGTGGACTGGCTGCGTAAGCGCCATCTCAGCGATACCTCCCAGCGCGGTGATAACCGTTTTGTGCGCGTGAGCTGGGATGAAGCCCTCGACATGTTCTATGAAGAACTGGAACGCGTGCAGAAAACTCACGGGCCGAGTGCCTTGCTGACCGCCAGTGGTTGGCAATCGACGGGGATGTTCCATAACGCTTCGGGGATGCTGGCGAAAGCTATTGCCTTGCATGGTAATAGCGTTGGTACGGGCGGAGATTACTCTACCGGTGCTGCGCAGGTGATCCTGCCGCGCGTAGTCGGTTCGATGGAAGTGTATGAACAGCAAACCTCCTGGCCGCTGGTATTGCAGAACAGCAAAACCATTGTGCTGTGGGGCTCCGATTTGCTGAAAAACCAGCAAGCGAACTGGTGGTGCCCGGATCACGATGTTTATGAATATTACGCGCAGCTAAAAGCGAAAGTCGCCGCCGGTGAAATTGAGGTCATCAGCATCGATCCGGTTGTCACATCCACCCATGAGTATCTGGGGCGCGAGCATGTGAAGCACATTGCGGTTAACCCGCAAACTGACGTGCCGCTGCAACTGGCGCTGGCACATACGCTGTACAGTGAAAACCTGTACGACAAAAACTTCCTTGCTAACTACTGTGTGGGTTTTGAGCAGTTCCTGCCGTATCTGCTGGGTGAGAAAGACGGTCAGCCGAAAGATGCCGCATGGGCTGAAAAACTGACCGGCATTGATGCCGAAACCATTCGTGGGCTGGCGCGGCAGATGGCGGCGAACAGAACGCAAATTATTGCTGGCTGGTGCGTGCAGCGTATGCAGCACGGTGAACAGTGGGCGTGGATGATTGTGGTTCTGGCGGCGATGCTGGGGCAAATTGGCCTGCCAGGTGGTGGTTTTGGTTTTGGCTGGCACTACAACGGCGCAGGCACGCCGGGGCGTAAAGGCGTTATTCTGAGTGGTTTCTCCGGCTCTACGTCGATTCCGCCTGTTCACGACAACAGTGACTACAAAGGCTACAGCAGCACTATTCCGATTGCCCGTTTTATCGATGCGATCCTCGAACCGGGGAAAGTGATCAACTGGAACGGTAAATCGGTAAAACTGCCGCCGCTGAAAATGTGTATTTTTGCCGGAACTAACCCATTCCATCGCCATCAGCAGATCAACCGCATTATTGAAGGCTTGCGCAAGCTGGAAACGGTTATCGCCATAGATAACCAGTGGACCTCAACCTGCCGCTTTGCCGATATCGTACTGCCTGCGACCACGCAGTTTGAGCGTAACGATCTCGACCAGTACGGCAATCACTCCAACCGTGGCATTATCGCCATGAAACAGGTGGTGCCGCCGCAGTTCGAGGCGCGCAACGACTTCGATATTTTCCGCGAGCTGTGCCGTCGCTTTAATCGCGAAGAAGCCTTTACCGAAGGGCTGGACGAAATGGGCTGGCTGAAACGCATCTGGCAGGAAGGTGTACAGCAAGGCAAAGGACGCGGCGTTCATCTGCCAGCGTTTGATGACTTCTGGAATAACAAAGAGTACGTCGAGTTTGACCATCCGCAGATGTTTGTTCGCCACCAGGCATTCCGCGAAGATCCGGATCTCGAACCGCTGGGCACGCCGAGTGGCCTGATTGAGATCTACTCGAAAACTATCGCCGATATGAACTACGACGATTGTCAGGGGCATCCGATGTGGTTTGAGAAAATCGAACGCTCCCACGGTGGGCCTGGCTCGCAAAAGTATCCGTTGCATCTGCAATCTGTGCATCCGGATTTCCGACTTCACTCGCAGTTATGTGAGTCGGAAACGCTGCGTCAGCAATATACGGTAGCGGGTAAAGAGCCAGTATTCATTAACCCGCAGGATGCCAGCGCGCGCGGTATTCGTAACGGTGATGTGGTACGCGTCTTTAACGCTCGCGGTCAGGTGTTGGCAGGGGCAGTGGTTTCTGACCGCTATGCACCCGGCGTGGCACGAATTCACGAAGGGGCATGGTACGATCCAGATAAAGGCGGCGAGCCTGGTGCGCTGTGCAAATACGGTAACCCCAACGTGTTGACCATCGACATCGGTACATCGCAGCTGGCGCAGGCGACCAGTGCGCACACTACGCTGGTGGAAATTGAGAAGTACAACGGAACAGTGGAGCAGGTGACGGCGTTTAACGGCCCCGTGGAGATGGTGGCGCAGTGCGAATATGTTCCCGCGTCGCAGGTGAAATCATGA
>b1025|reference_DNA_sequence
ATGGAAAAAGACTATTTGAGAATTAGTAGTACTGTATTAGTGAGCTTATTGTTTGGGCTTGCTTTGGTTTTGGTGAATAGTTGGTTTAATCAGCCAGGCGTTGAGGAAGTTGTTCCACGATCAACCTATCTGATGGTAATGATTGCTTTATTTTTTATCGATACTGTTGCATTTATTTTTATGCAGTTGTATTTCATTTATGACCGTAGGCAATTTTCAAACTGTGTACTTAGTTTGGCTTTTCTGAGTTGTTTGATTTACTTTGTTATAACCGTCATTATCATTCAGCAAATTATTGAGGAGCGTTTGACAAGCAGTGTTGTCCAAAATGACATTGCAATCTATTATTTGTTTCGTCAGATGAGTTTGTGCATATTAATATTTCTGGCATTGGTGAATAAAGTTAGTGAAAACACAAAACAGCGCAATTTATTTTCCAAAAAAATGACTTTGTGCATAAGTTTGTTTTTTGTTTTTGGGGGGCCGATAGTTGCTCACATACTTTCTAGTCATTATGAGAGCTACAATTTACACATTGCCGAGTTAACCAATGAAAATGGTCAGGTGGTTTGGAAAGCCTCATATGTTACCATAATGATTTTCATGTGGTTAACCTTGCTTTCGGTTAATCTATACTTTAATGGTTTACGCTATGATATCTGGAATGGAGTGACGGTGATTGCTTTTTGTGCCGTACTGTACAATATCTCTCTGTTATTTATGAGCAGGTATAGCGTGTCCACTTGGTATATTAGTCGCACTATTGAAGTAGTCAGTAAGTTAACCGTTATGGTAATATTTATGTGCCATATATTCAGTGCGCTACGAGTAACAAAGAACATTGCACATCGCGATCCCTTAACCAATATATTTAACAGAAATTATTTTTTTAATGAACTGACAGTTCAATCAGCATCAGCCCAAAAAACGCCTTATTGCGTCATGATTATGGATATCGACCACTTCAAAAAAGTCAACGACACCTGGGGGCATCCGGTTGGCGATCAGGTGATAAAAACAGTGGTGAATATCATTGGGAAAAGCATACGACCAGATGACCTTTTAGCGCGCGTCGGCGGCGAAGAGTTTGGCGTCTTGCTGACGGACATCGATACTGAACGTGCGAAAGCTTTAGCGGAAAGGATTCGGGAAAATGTTGAGCGTTTAACTGGCGATAATCCTGAATACGCTATACCACAAAAAGTGACGATTAGTATTGGCGCTGTTGTGACTCAGGAAAATGCGTTAAACCCAAATGAGATCTATCGACTGGCTGATAACGCACTTTACGAGGCGAAAGAGACCGGGCGTAATAAGGTGGTTGTGAGGGATGTGGTGAATTTTTGTGAGTCACCATAA
>b1276|reference_DNA_sequence
ATGTCGTCAACCCTACGAGAAGCCAGTAAGGACACGTTGCAGGCCAAAGATAAAACTTACCACTACTACAGCCTGCCGCTTGCTGCTAAATCACTGGGCGATATCACCCGTCTACCCAAGTCACTCAAAGTTTTGCTCGAAAACCTGCTGCGCTGGCAGGATGGTAACTCGGTTACCGAAGAGGATATCCACGCGCTGGCAGGATGGCTGAAAAATGCCCATGCTGACCGTGAAATTGCCTACCGCCCGGCAAGGGTGCTGATGCAGGACTTTACCGGCGTACCTGCCGTTGTTGATCTGGCGGCAATGCGCGAAGCGGTTAAACGCCTCGGCGGCGATACTGCAAAGGTTAACCCGCTCTCACCGGTCGACCTGGTCATTGACCACTCGGTGACCGTCGATCGTTTTGGTGATGATGAGGCATTTGAAGAAAACGTACGCCTGGAAATGGAGCGCAACCACGAACGTTATGTGTTCCTGAAATGGGGAAAGCAAGCGTTCAGTCGGTTTAGCGTCGTGCCGCCAGGCACAGGCATTTGCCATCAGGTTAACCTCGAATATCTCGGCAAAGCAGTGTGGAGTGAATTGCAGGACGGTGAATGGATTGCTTATCCGGATACACTCGTTGGTACTGACTCGCACACCACCATGATCAACGGCCTTGGCGTGCTGGGGTGGGGCGTTGGTGGGATCGAAGCAGAAGCCGCAATGTTAGGCCAGCCGGTTTCCATGCTTATCCCGGATGTAGTGGGCTTCAAACTTACCGGAAAATTACGTGAAGGTATTACCGCCACAGACCTGGTTCTCACTGTTACCCAAATGCTGCGCAAACATGGCGTGGTGGGGAAATTCGTCGAATTTTATGGTGATGGTCTGGATTCACTACCGTTGGCGGATCGCGCCACCATTGCCAATATGTCGCCAGAATATGGTGCCACCTGTGGCTTCTTCCCAATCGATGCTGTAACCCTCGATTACATGCGTTTAAGCGGGCGCAGCGAAGATCAGGTCGAGTTGGTCGAAAAATATGCCAAAGCGCAGGGCATGTGGCGTAACCCGGGCGATGAACCAATTTTTACCAGTACGTTAGAACTGGATATGAATGACGTTGAAGCGAGCCTGGCAGGGCCTAAACGCCCACAGGATCGCGTTGCACTGCCCGATGTACCAAAAGCATTTGCCGCCAGTAACGAACTGGAAGTGAATGCCACGCATAAAGATCGCCAGCCGGTCGATTATGTTATGAACGGACATCAGTATCAGTTACCTGATGGCGCTGTGGTCATTGCTGCGATAACCTCGTGCACCAACACCTCTAACCCAAGTGTGCTGATGGCCGCAGGCTTGCTGGCGAAAAAAGCCGTAACTCTGGGCCTCAAGCGGCAACCATGGGTCAAAGCGTCGCTGGCACCGGGTTCGAAAGTCGTTTCTGATTATCTGGCAAAAGCGAAACTGACACCGTATCTCGACGAACTGGGGTTTAACCTTGTGGGATACGGTTGTACCACCTGTATTGGTAACTCTGGGCCGCTGCCCGATCCTATCGAAACGGCAATCAAAAAAAGCGATTTAACCGTCGGTGCGGTGCTGTCCGGCAACCGTAACTTTGAAGGCCGTATCCATCCGCTGGTTAAAACTAACTGGCTGGCCTCGCCGCCGCTGGTGGTTGCCTATGCGCTGGCGGGAAATATGAATATCAACCTGGCTTCTGAGCCTATCGGCCATGATCGCAAAGGCGATCCGGTTTATCTGAAAGATATCTGGCCATCGGCACAAGAAATTGCCCGTGCGGTAGAACAAGTCTCCACAGAAATGTTCCGCAAAGAGTACGCAGAAGTTTTTGAAGGCACAGCAGAGTGGAAGGGAATTAACGTCACACGATCCGATACCTACGGTTGGCAGGAGGACTCAACCTATATTCGCTTATCGCCTTTCTTTGATGAAATGCAGGCAACACCAGCACCAGTGGAAGATATTCACGGTGCGCGGATCCTCGCAATGCTGGGGGATTCAGTCACCACTGACCATATCTCTCCGGCGGGCAGTATTAAGCCCGACAGCCCAGCGGGTCGATATCTACAAGGTCGGGGTGTTGAGCGAAAAGACTTTAACTCCTACGGTTCGCGGCGTGGTAACCATGAAGTGATGATGCGCGGCACCTTCGCCAATATTCGCATCCGTAATGAAATGGTGCCTGGCGTTGAAGGGGGGATGACGCGGCATTTACCTGACAGCGACGTAGTCTCTATTTATGATGCTGCGATGCGCTATAAGCAGGAGCAAACGCCGCTGGCGGTGATTGCCGGGAAAGAGTATGGATCAGGCTCCAGTCGTGACTGGGCGGCAAAAGGTCCGCGTCTGCTTGGTATTCGTGTGGTGATTGCCGAATCGTTTGAACGAATTCACCGTTCGAATTTAATTGGCATGGGCATCCTGCCGCTGGAATTTCCGCAAGGCGTAACGCGTAAAACGTTAGGGCTAACCGGGGAAGAGAAGATTGATATTGGCGATCTGCAAAACCTACAACCCGGCGCGACGGTTCCGGTGACGCTTACGCGCGCGGATGGTAGCCAGGAAGTCGTACCCTGCCGTTGTCGTATCGACACCGCGACGGAGTTGACCTACTACCAGAACGACGGCATTTTGCATTATGTCATTCGTAATATGTTGAAGTAA
>b1579|reference_DNA_sequence
GTGATAACAGATGTCTGGAAATATAGGGGCAAATCCACAGGTGAACTACGCTCCTCTGTTTGTTACGCAATAAAAACTGGTGTTTTCGACTATGCAAAACAGTTTCCCTCCTCACGCAATCTGGAAAAATTTGGTGAGGCCCGACAAGATTTAACCATAAAAGAACTGGCTGAAAAATTTCTGGCACTGAAAGAAACTGAAGTCGCCAAAACATCACTCAACACATACCGTGCCGTCATCAAAAATATCCTGAGCATAATCGGTGAAAAAAATCTTGCCTCATCGATTAATAAAGAAAAATTACTGGAGGTTCGTAAAGAGTTACTGACTGGATACCAGATCCCCAAAAGTAACTATATTGTTACACAACCAGGGAGATCGGCTGTAACTGTAAATAATTACATGACAAATCTTAACGCCGTGTTCCAGTTTGGTGTTGATAACGGTTACCTGGCAGATAATCCGTTTAAGGGGATCTCGCCATTAAAGGAATCAAGAACCATTCCGGATCCTCTTTCGCGGGAAGAATTTATCCGTCTTATCGATGCGTGCAGAAATCAGCAAGCAAAAAATTTATGGTGTGTTTCTGTTTATACTGGAGTTCGCCCTGGTGAGCTGTGTGCACTTGGATGGGAGGACATAGATCTGAAAAATGGAACAATGATGATCAGGAGAAATTTAGCAAAAGACCGTTTCACGGTACCAAAAACACAGGCGGGAACCAATCGGGTCATTCATCTTATTAAGCCAGCAATCGACGCTCTCCGGAGTCAGATGACATTAACGAGACTGAGCAAAGAGCATATCATTGATGTTCACTTCAGAGAGTATGGCAGAACAGAAAAACAAAAATGCACCTTTGTTTTTCAACCTGAAGTGTCAGCGAGAGTAAAAAATTATGGTGACCATTTTACCGTTGACTCAATAAGGCAGATGTGGGACGCAGCGATAAAACGTGCCGGACTCCGCCATCGAAAATCATATCAGTCGAGACATACTTATGCCTGCTGGTCGCTGACAGCTGGTGCTAACCCGGCATTTATAGCAAACCAGATGGGCCATGCAGATGCGCAAATGGTATTTCAGGTATACGGAAAATGGATGTCTGAAAACAATAATGCACAGGTAGCTTTGTTAAATACACAGTTAAGCGAGTTTGCCCCAACCATGCCCCATAACGAAGCAATGAAAAATTAA
>b1962|reference_DNA_sequence
ATGGACTTACAACACTGGCAGGCACAGTTCGAAAACTGGTTGAAAAACCATCATCAGCACCAGGACGCGGCCCATGACGTGTGTCATTTTCGCCGCGTCTGGGCTACGGCACAGAAGCTGGCGGCAGATGACGATGTCGATATGCTGGTGATTTTAACCGCCTGTTATTTTCACGATATTGTGAGCCTGGCGAAAAATCATCCGCAAAGGCAGCGTTCTTCAATCCTGGCGGCAGAAGAGACGCGTCGCCTGCTCCGTGAAGAGTTCGAGCAATTTCCGGCGGAGAAAATCGAGGCCGTTTGTCATGCCATTGCCGCTCACAGTTTCAGCGCGCAAATCGCCCCCTTAACAACGGAAGCTAAAATTGTCCAGGATGCGGATCGGCTGGAAGCCCTGGGGGCGATTGGCCTGGCGCGCGTGTTTGCCGTTTCAGGGGCATTGGGCGTGGCGCTGTTTGATGGTGAAGATCCGTTCGCACAGCATCGCCCGCTTGATGATAAACGCTACGCGCTGGATCATTTCCAGACTAAGTTGCTGAAGCTACCGCAAACCATGCAAACCGCAAGAGGCAAGCAGCTGGCGCAGCACAACGCGCATTTTTTAGTCGAGTTTATGGCGAAGCTCAGTGCCGAACTGGCGGGGGAGAATGAAGGTGTCGATCACAAGGTGATAGATGCGTTTTCATCCGCTGGCTGA
>b4092|reference_DNA_sequence
ATGAGCCTGACCCTCACGCTCACCGGCACCGGCGGCGCACAGGGCGTTCCGGCATGGGGCTGCGAGTGTGCGGCCTGCGCCAGAGCGCGGCGCTCGCCGCAGTATCGCCGCCAACCGTGCAGCGGCGTAGTGAAGTTTAACGACGCAATCACCCTGATCGACGCCGGGCTGCACGATCTCGCCGATCGCTGGTCGCCCGGATCGTTCCAGCAGTTTTTGCTGACGCATTATCATATGGATCACGTCCAGGGGCTGTTTCCGCTGCGCTGGGGCGTTGGCGATCCGATCCCGGTTTACGGCCCGCCGGATGAACAGGGCTGCGACGATCTGTTTAAACATCCGGGCCTGCTTGATTTCAGCCACACGGTGGAACCGTTTGTGGTGTTTGATTTGCAGGGGTTACAGGTCACGCCCCTGCCGCTCAACCACTCAAAACTGACCTTCGGTTATCTGCTGGAAACGGCACACAGCCGGGTGGCGTGGCTGTCTGACACCGCAGGCTTGCCGGAAAAAACGCTGAAATTTTTACGCAATAATCAGCCGCAGGTAATGGTGATGGATTGCAGTCACCCGCCGCGCGCGGATGCACCGCGTAATCACTGTGATTTAAATACCGTGCTTGCGCTGAATCAGGTTATCCGCTCGCCACGGGTGATTCTGACCCATATCAGCCACCAGTTTGATGCGTGGCTGATGGAAAACGCACTACCGTCAGGGTTTGAGGTGGGGTTTGATGGGATGGAGATTGGGGTGGCGTGA
