# Supplementary material for: An evaluation of Comparative Genome Sequencing (CGS) by comparing two previously-sequenced bacterial genomes
Source: BMC Genomics. 2007 Aug 14;8:274. doi: 10.1186/1471-2164-8-274 (PMC2072959; doi:10.1186/1471-2164-8-274)
Supplement: Additional file 1 — Comparative Genome Sequencing results provided by Nimblegen. A description of each file within this bundle is found in the file CGR_Readme.doc [file 1471-2164-8-274-S1.zip › OID_3998/BOP240/BOP240.snp_seqs.fas]

>b0472|SNP_DNA_sequence
ATGCAAACCAGCCCGCTGTTAACACAGCTTATGGAAGCACTGCGCTGTCTGCCGGGCGTTGGCCCGAAGTCGGCGCAGCGTATGGCGTTCACGCTGCTTCAGCGCGATCGTAGCGGCGGGATGCGTCTGGCGCAGGCGCTCACCCGGGCGATGTCGGAAATCGGCCACTGCGCCGATTGCCGCACTTTCACCGAACAGGAAGTCTGTAACATCTGTTCGAATCCGCGTCGTCAGGAAAACGGTCAAATCTGCGTGGTGGAGAGTCCGGCGGACATCTACGCCATTGAGCAGACGGGGCAGTTTTCAGGTCGTTATTTTGTGTTGATGGGGCATCTGTCACCGCTGGACGGCATCGGTCCGGATGATATCGGGCTTGATCGTCTGGAACAGCGTCTGGCAGAGGAAAAAATCACTGAAGTGATCCTCGCCACCAACCCCACGGTTGAAGGTGAAGCTACCGCTAACTACATTGCCGAGCTTTGCGCGCAATATGACGTGGAAGCCAGCCGAATCGCTCATGGCGTTCCGGTTGGCGGCGAGCTGGAAATGGTCGACGGCACCACGTTGTCACACTCCCTTGCCGGGCGTCATAAGATcCGTTTTTAA
>b0528|SNP_DNA_sequence
ATGATCCACAGGATGAGTAACATGGCGACATTTTCTTTAGGTAAACATCCGCACGTTGAGCTGTGCGACTTGCTGAAACTGGAAGGCTGGAGCGAAAGCGGCGCGCAGGCGAAAATCGCGATTGCCGAAGGCCAGGTGAAAGTCGACGGTGCGGTTGAAACGCaCAAACGCTGCAAAATCGTCGCCGGTCAGACAGTGAGTTTTGCAGGTCACAGCGTACAGGTTGTTGCCTGA
>b0529|SNP_DNA_sequence
ATGGCAGCAAAGATTATTGACGGTAAAACGATTGCGCAGCAGGTGCGCTCTGAAGTTGCTCAAAAAGTTCAGGCGCGTATTGCAGCCGGACTGCGGGCACCAGGACaGGCCGTTGTGCTGGTGGGTAGTAACCCTGCATCGCAAATTTATGTCGCAAGCAAACGCAAGGCTTGTGAAGAAGTCGGGTTCGTCTCCCGCTCTTATGACCTCCCGGAAACCACCAGCGAAGCGGAGCTGCTGGAGCTTATCGATACGCTGAATGCCGACAACACCATCGATGGCATTCTGGTTCAACTGCCGTTACCGGCGGGTATTGATAACGTCAAAGTGCTGGAACGTATTCATCCGGACAAAGACGTGGACGGTTTCCATCCTTACAACGTCGGTCGTCTGTGCCAGCGCGCGCCGCGTCTGCGTCCCTGCACCCCGCGCGGTATCGTCACGCTGCTTGAGCGTTACAACATTGATACCTTCGGCCTCAACGCCGTGGTGATTGGCGCATCGAATATCGTTGGCCGCCCGATGAGCATGGAACTGCTGCTGGCAGGTTGCACCACTACAGTGACTCACCGCTTCACTAAAAATCTGCGTCATCACGTAGAAAATGCCGATCTATTGATCGTTGCCGTTGGCAAGCCAGGCTTTATTCCCGGTGACTGGATCAAAGAAGGCGCAATTGTGATTGATGTCGGCATCAACCGTCTGGAAAATGGCAAAGTTGTGGGCGACGTCGTGTTTGAAGACGCGGCTAAACGCGCCTCATACATTACGCCTGTTCCCGGCGGCGTTGGCCCGATGACGGTTGCCACGCTGATTGAAAACACGCTACAGGCGTGCGTTGAATATCATGATCCACAGGATGAGTAA
>b0726|SNP_DNA_sequence
ATGCAGAACAGCGCTTTGAAAGCCTGGTTGGACTCTTCTTACCTCTCTGGCGCAAACCAGAGCTGGATAGAACAGCTCTATGAAGACTTCTTAACCGATCCTGACTCGGTTGACGCTAACTGGCGTTCGACGTTCCAGCAGTTACCTGGTACGGGAGTCAAACCGGATCAATTCCACTCTCAAACGCGTGAATATTTCCGCCGCCTGGCGAAAGACGCTTCACGTTACTCTTCAACGATCTCCGACCCTGACACCAATGTGAAGCAGGTTAAAGTCCTGCAGCTCATTAACGCATACCGCTTCCGTGGTCACCAGCATGCGAATCTCGATCCGCTGGGACTGTGGCAGCAAGATAAAGTGGCCGATCTGGATCCGTCTTTCCACGATCTGACCGAAGCAGACTTCCAGGAGACCTTCAACGTCGGTTCATTTGCCAGCGGCAAAGAAACCATGAAACTCGGCGAGCTGCTGGAAGCCCTCAAGCAAACCTACTGCGGCCCGATTGGTGCCGAGTATATGCACATTACCAGCACCGAAGAAAAACGCTGGATCCAACAGCGTATCGAGTCTGGTCGCGCGACTTTCAATAGCGAAGAGAAAAAACGCTTCTTAAGCGAACTGACCGCCGCTGAAGGTCTTGAACGTTACCTCGGCGCAAAATTCCCTGGCGCAAAACGCTTCTCGCTGGAAGGCGGTGACGCGTTAATCCCGATGCTTAAAGAGATGATCCGCCACGCTGGCAACAGCGGCACCCGCGAAGTGGTTCTCGGGATGGCGCACCGTGGTCGTCTGAACGTGCTGGTGAACGTGCTGGGTAAAAAACCGCAAGACTTGTTCGACGAGTTCGCCGGTAAACATAAAGAACACCTCGGCACGGGTGACGTGAAATACCACATGGGCTTCTCGTCTGACTTCCAGACCGATGGCGGCCTGGTGCACCTGGCGCTGGCGTTTAACCCGTCTCACCTTGAGATTGTAAGCCCGGTAGTTATCGGTTCTGTTCGTGCCCGTCTGGACAGACTTGATGAGCCGAGCAGCAACAAAGTGCTGCCAATCACCATCCACGGTGACGCCGCAGTGACCGGGCAGGGCGTGGTTCAGGAAACCCTGAACATGTCGAAAGCGCGTGGTTATGAAGTTGGCGGTACGGTACGTATCGTTATCAACAACCAGGTTGGTTTCACCACCTCTAATCCGCTGGATGCCCGTTCTACGCCGTACTGTACTGATATCGGTAAGATGGTTCAGGCCCCGATTTTCCACGTTAACGCGGACGATCCGGAAGCCGTTGCCTTTGTGACCCGTCTGGCGCTCGATTTCCGTAACACCTTTAAACGTGATGTCTTCATCGACCTGGTGTGCTACCGCCGTCACGGCCACAACGAAGCCGACGAGCCGAGCGCAACCCAGCCGCTGATGTATCAGAAAATCAAAAAACATCCGACACCGCGCAAAATCTACGCTGACAAGCTGGAGCAGGAAAAAGTGGCGACGCTGGAAGATGCCACCGAGATGGTTAACCTGTACCGCGATGCGCTGGATGCTGGCGATTGCGTAGTGGCAGAGTGGCGTCCGATGAACATGCACTCTTTCACCTGGTCGCCGTACCTCAACCACGAATGGGACGAAGAGTACCCGAACAAAGTTGAGATGAAGCGCCTGCAGGAGCTGGCGAAACGCATCAGCACGGTGCCGGAAGCAGTTGAAATGCAGTCTCGCGTTGCCAAGATTTATGGCGATCGCCAGGCGATGGCTGCCGGTGAGAAACTGTTCGACTGGGGCGGTGCGGAAAACCTCGCTTACGCCACGCTGGTTGATGAAGGCATTCCGGTTCGCCTGTCGGGTGAAGACTCCGGTCGCGGTACCTTCTTCCACCGCCACGCGGTGATCCACAACCAGTCTAACGGTTCCACTTACACGCCGCTGCAACATATCCATAACGGGCAGGGCGCGTTCCGTGTCTGGGACTCCGTACTGTCTGAAGAAGCAGTGCTGGCGTTTGAATATGGTTATGCCACCGCAGAACCACGCACTCTGACCATCTGGGAAGCGCAGTTCGGTGACTTCGCCAACGGTGCGCAGGTGGTTATCGACCAGTTCATCTCCTCTGGCGAACAGAAATGGGGCCGGATGTGTGGTCTGGTGATGTTGCTGCCGCACGGTTACGAAGGGCAGGGGCCGGAGCACTCCTCCGCGCGTCTGGAACGTTATCTGCAACTTTGTGCTGAGCAAAACATGCAGGTTTGCGTACCGTCTACCCCGGCACAGGTTTACCACATGCTGCGTCGTCAGGCGCTGCGCGGGATGCGTCGTCCGCTGGTCGTGATGTCGCCGAAATCCCTGCTGCGTCATCCGCTGGCGGTTTCCAGCCTCGAAGAACTGGCGAACGGCACCTTCCTGCCAGCCATCGGTGAAATCGACGAGCTTGATCCGAAGGGCGTGAAGCGCGTAGTGATGTGTggTGGTAAGGTTTATTACGACCTGCTGGAACAGCGTCGTAAGAACAATCAACACGATGTCGCCATTGTGCGTATCGAGCAACTCTACCCGTTCCCGCATAAAGCGATGCAGGAAGTGTTGCAGCAGTTTGCTCACGTCAAGGATTTTGTCTGGTGCCAGGAAGAGCCGCTCAACCAGGGCGCATGGTACTGCAGCCAGCATCATTTCCGTGAAGTGATTCCGTTTGGGGCTTCTCTGCGTTATGCAGGCCGCCCGGCCTCCGCCTCTCCGGCGGTAGGGTATATGTCCGTTCACCAGAAACAGCAACAAGATCTGGTTAATGACGCGCTGAACGTCGAATAA
>b0997|SNP_DNA_sequence
ATGAACAATAACGATCTCTTTCAGGCATCACGTCGGCGTTTTCTGGCACAACTCGGCGGCTTAACCGTCGCCGGGATGCTGGGGCCGTCATTGTTAACGCCGCGACGTGCGACTGCGGCGCAAGCGGCGACTGACGCTGTCATCTCGAAAGAGGGCATTCTTACCGGGTCGCACTGGGGGGCTATCCGCGCGACGGTGAAGGATGGTCGCTTTGTGGCGGCAAAACCGTTCGAACTGGATAAATATCCGTCGAAAATGATTGCCGGATTGCCGGATCACGTACACAACGCGGCGCGTATTCGTTATCCGATGGTACGCGTGGACTGGCTGCGTAAGCGCCATCTCAGCGATACCTCCCAGCGCGGTGATAACCGTTTTGTGCGCGTGAGCTGGGATGAAGCCCTCGACATGTTCTATGAAGAACTGGAACGCGTGCAGAAAACTCACGGGCCGAGTGCCTTGCTGACCGCCAGTGGTTGGCAATCGACGGGGATGTTCCATAACGCTTCGGGGATGCTGGCGAAAGCTATTGCCTTGCATGGTAATAGCGTTGGTACGGGCGGAGATTACTCTACCGGTGCTGCGCAGGTGATCCTGCCGCGCGTAGTCGGTTCGATGGAAGTGTATGAACAGCAAACCTCCTGGCCGCTGGTATTGCAGAACAGCAAAACCATTGTGCTGTGGGGCTCCGATTTGCTGAAAAACCAGCAAGCGAACTGGTGGTGCCCGGATCACGATGTTTATGAATATTACGCGCAGCTAAAAGCGAAAGTCGCCGCCGGTGAAATTGAGGTCATCAGCATCGATCCGGTTGTCACATCCACCCATGAGTATCTGGGGCGCGAGCATGTGAAGCACATTGCGGTTAACCCGCAAACTGACGTGCCGCTGCAACTGGCGCTGGCACATACGCTGTACAGTGAAAACCTGTACGACAAAAACTTCCTTGCTAACTACTGTGTGGGTTTTGAGCAGTTCCTGCCGTATCTGCTGGGTGAGAAAGACGGTCAGCCGAAAGATGCCGCATGGGCTGAAAAACTGACCGGCATTGATGCCGAAACCATTCGTGGGCTGGCGCGGCAGATGGCGGCGAACAGAACGCAAATTATTGCTGGCTGGTGCGTGCAGCGTATGCAGCACGGTGAACAGTGGGCGTGGATGATTGTGGTTCTGGCGGCGATGCTGGGGCAAATTGGCCTGCCAGGTGGTGGTTTTGGTTTTGGCTGGCACTACAACGGCGCAGGCACGCCGGGGCGTAAAGGCGTTATTCTGAGTGGTTTCTCCGGCTCTACGTCGATTCCGCCTGTTCACGACAACAGTGACTACAAAGGCTACAGCAGCACTATTCCGATTGCCCGTTTTATCGATGCGATCCTCGAACCGGGGAAAGTGATCAACTGGAACGGTAAATCGGTAAAACTGCCGCCGCTGAAAATGTGTATTTTTGCCGGAACTAACCCATTCCATCGCCATCAGCAGATCAACCGCATTATTGAAGGCTTGCGCAAGCTGGAAgCGGTTATCGCCATAGATAACCAGTGGACCTCAACCTGCCGCTTTGCCGATATCGTACTGCCTGCGACCACGCAGTTTGAGCGTAACGATCTCGACCAGTACGGCAATCACTCCAACCGTGGCATTATCGCCATGAAACAGGTGGTGCCGCCGCAGTTCGAGGCGCGCAACGACTTCGATATTTTCCGCGAGCTGTGCCGTCGCTTTAATCGCGAAGAAGCCTTTACCGAAGGGCTGGACGAAATGGGCTGGCTGAAACGCATCTGGCAGGAAGGTGTACAGCAAGGCAAAGGACGCGGCGTTCATCTGCCAGCGTTTGATGACTTCTGGAATAACAAAGAGTACGTCGAGTTTGACCATCCGCAGATGTTTGTTCGCCACCAGGCATTCCGCGAAGATCCGGATCTCGAACCGCTGGGCACGCCGAGTGGCCTGATTGAGATCTACTCGAAAACTATCGCCGATATGAACTACGACGATTGTCAGGGGCATCCGATGTGGTTTGAGAAAATCGAACGCTCCCACGGTGGGCCTGGCTCGCAAAAGTATCCGTTGCATCTGCAATCTGTGCATCCGGATTTCCGACTTCACTCGCAGTTATGTGAGTCGGAAACGCTGCGTCAGCAATATACGGTAGCGGGTAAAGAGCCAGTATTCATTAACCCGCAGGATGCCAGCGCGCGCGGTATTCGTAACGGTGATGTGGTACGCGTCTTTAACGCTCGCGGTCAGGTGTTGGCAGGGGCAGTGGTTTCTGACCGCTATGCACCCGGCGTGGCACGAATTCACGAAGGGGCATGGTACGATCCAGATAAAGGCGGCGAGCCTGGTGCGCTGTGCAAATACGGTAACCCCAACGTGTTGACCATCGACATCGGTACATCGCAGCTGGCGCAGGCGACCAGTGCGCACACTACGCTGGTGGAAATTGAGAAGTACAACGGAACAGTGGAGCAGGTGACGGCGTTTAACGGCCCCGTGGAGATGGTGGCGCAGTGCGAATATGTTCCCGCGTCGCAGGTGAAATCATGA
>b1025|SNP_DNA_sequence
ATGGAAAAAGACTATTTGAGAATTAGTAGTACTGTATTAGTGAGCTTATTGTTTGGGCTTGCTTTGGTTTTGGTGAATAGTTGGTTTAATCAGCCAGGCGTTGAGGAAGTTGTTCCACGATCAACCTATCTGATGGTAATGATTGCTTTATTTTTTATCGATACTGTTGCATTTATTTTTATGCAGTTGTATTTCATTTATGACCGTAGGCAATTTTCAAACTGTGTACTTAGTTTGGCTTTTCTGAGTTGTTTGATTTACTTTGTTATAACCGTCATTATCATTCAGCAAATTATTGAGGAGCGTTTGACAAGCAGTGTTGTCCAAAATGACATTGCAATCTATTATTTGTTTCGTCAGATGAGTTTGTGCATATTAATATTTCTGGtATTGGTGAATAAAGTTAGTGAAAACACAAAACAGCGCAATTTATTTTCCAAAAAAATGACTTTGTGCATAAGTTTGTTTTTTGTTTTTGGGGGGCCGATAGTTGCTCACATACTTTCTAGTCATTATGAGAGCTACAATTTACACATTGCCGAGTTAACCAATGAAAATGGTCAGGTGGTTTGGAAAGCCTCATATGTTACCATAATGATTTTCATGTGGTTAACCTTGCTTTCGGTTAATCTATACTTTAATGGTTTACGCTATGATATCTGGAATGGAGTGACGGTGATTGCTTTTTGTGCCGTACTGTACAATATCTCTCTGTTATTTATGAGCAGGTATAGCGTGTCCACTTGGTATATTAGTCGCACTATTGAAGTAGTCAGTAAGTTAACCGTTATGGTAATATTTATGTGCCATATATTCAGTGCGCTACGAGTAACAAAGAACATTGCACATCGCGATCCCTTAACCAATATATTTAACAGAAATTATTTTTTTAATGAACTGACAGTTCAATCAGCATCAGCCCAAAAAACGCCTTATTGCGTCATGATTATGGATATCGACCACTTCAAAAAAGTCAACGACACCTGGGGGCATCCGGTTGGCGATCAGGTGATAAAAACAGTGGTGAATATCATTGGGAAAAGCATACGACCAGATGACCTTTTAGCGCGCGTCGGCGGCGAAGAGTTTGGCGTCTTGCTGACGGACATCGATACTGAACGTGCGAAAGCTTTAGCGGAAAGGATTCGGGAAAATGTTGAGCGTTTAACTGGCGATAATCCTGAATACGCTATACCACAAAAAGTGACGATTAGTATTGGCGCTGTTGTGACTCAGGAAAATGCGTTAAACCCAAATGAGATCTATCGACTGGCTGATAACGCACTTTACGAGGCGAAAGAGACCGGGCGTAATAAGGTGGTTGTGAGGGATGTGGTGAATTTTTGTGAGTCACCATAA
>b1276|SNP_DNA_sequence
ATGTCGTCAACCCTACGAGAAGCCAGTAAGGACACGTTGCAGGCCAAAGATAAAACTTACCACTACTACAGCCTGCCGCTTGCTGCTAAATCACTGGGCGATATCACCCGTCTACCCAAGTCACTCAAAGTTTTGCTCGAAAACCTGCTGCGCTGGCAGGATGGTAACTCGGTTACCGAAGAGGATATCCACGCGCTGGCAGGATGGCTGAAAAATGCCCATGCTGACCGTGAAATTGCCTACCGCCCGGCAAGGGTGCTGATGCAGGACTTTACCGGCGTACCTGCCGTTGTTGATCTGGCGGCAATGCGCGAAGCGGTTAAACGCCTCGGCGGCGATACTGCAAAGGTTAACCCGCTCTCACCGGTCGACCTGGTCATTGACCACTCGGTGACCGTCGATCGTTTTGGTGATGATGAGGCATTTGAAGAAAACGTACGCCTGGAAATGGAGCGCAACCACGAACGTTATGTGTTCCTGAAATGGGGAAAGCAAGCGTTCAGTCGGTTTAGCGTCGTGCCGCCAGGCACAGGCATTTGCCATCAGGTTAACCTCGAATATCTCGGCAAAGCAGTGTGGAGTGAATTGCAGGACGGTGAATGGATTGCTTATCCGGATACACTCGTTGGTACTGACTCGCACACCACCATGATCAACGGCCTTGGCGTGCTGGGGTGGGGCGTTGGTGGGATCGAAGCAGAAGCCGCAATGTTAGGCCAGCCGGTTTCCATGCTTATCCCGGATGTAGTGGGCTTCAAACTTACCGGAAAATTACGTGAAGGTATTACCGCCACAGACCTGGTTCTCACTGTTACCCAAATGCTGCGCAAACATGGCGTGGTGGGGAAATTCGTCGAATTTTATGGTGATGGTCTGGATTCACTACCGTTGGCGGATCGCGCCACCATTGCCAATATGTCGCCAGAATATGGTGCCACCTGTGGCTTCTTCCCAATCGATGCTGTAACCCTCGATTACATGCGTTTAAGCGGGCGCAGCGAAGATCAGGTCGAGTTGGTCGAAAAATATGCCAAAGCGCAGGGCATGTGGCGTAACCCGGGCGATGAACCAATTTTTACCAGTACGTTAGAACTGGATATGAATGACGTTGAAGCGAGCCTGGCAGGGCCTAAACGCCCACAGGATCGCGTTGCACTGCCCGATGTACCAAAAGCATTTGCCGCCAGTAACGAACTGGAAGTGAATGCCACGCATAAAGATCGCCAGCCGGTCGATTATGTTATGAACGGACATCAGTATCAGTTACCTGATGGCGCTGTGGTCATTGCTGCGATAACCTCGTGCACCAACACCTCTAACCCAAGTGTGCTGATGGCCGCAGGCTTGCTGGCGAAAAAAGCCGTAACTCTGGGCCTCAAGCGGCAACCATGGGTCAAAGCGTCGCTGGCACCGGGTTCGAAAGTCGTTTCTGATTATCTGGCAAAAGCGAAACTGACACCGTATCTCGACGAACTGGGGTTTAACCTTGTGGGATACGGTTGTACCACCTGTATTGGTAACTCTGGGCCGCTGCCCGATCCTATCGAAACGGCAATCAAAAAAgGCGATTTAACCGTCGGTGCGGTGCTGTCCGGCAACCGTAACTTTGAAGGCCGTATCCATCCGCTGGTTAAAACTAACTGGCTGGCCTCGCCGCCGCTGGTGGTTGCCTATGCGCTGGCGGGAAATATGAATATCAACCTGGCTTCTGAGCCTATCGGCCATGATCGCAAAGGCGATCCGGTTTATCTGAAAGATATCTGGCCATCGGCACAAGAAATTGCCCGTGCGGTAGAACAAGTCTCCACAGAAATGTTCCGCAAAGAGTACGCAGAAGTTTTTGAAGGCACAGCAGAGTGGAAGGGAATTAACGTCACACGATCCGATACCTACGGTTGGCAGGAGGACTCAACCTATATTCGCTTATCGCCTTTCTTTGATGAAATGCAGGCAACACCAGCACCAGTGGAAGATATTCACGGTGCGCGGATCCTCGCAATGCTGGGGGATTCAGTCACCACTGACCATATCTCTCCGGCGGGCAGTATTAAGCCCGACAGCCCAGCGGGTCGATATCTACAAGGTCGGGGTGTTGAGCGAAAAGACTTTAACTCCTACGGTTCGCGGCGTGGTAACCATGAAGTGATGATGCGCGGCACCTTCGCCAATATTCGCATCCGTAATGAAATGGTGCCTGGCGTTGAAGGGGGGATGACGCGGCATTTACCTGACAGCGACGTAGTCTCTATTTATGATGCTGCGATGCGCTATAAGCAGGAGCAAACGCCGCTGGCGGTGATTGCCGGGAAAGAGTATGGATCAGGCTCCAGTCGTGACTGGGCGGCAAAAGGTCCGCGTCTGCTTGGTATTCGTGTGGTGATTGCCGAATCGTTTGAACGAATTCACCGTTCGAATTTAATTGGCATGGGCATCCTGCCGCTGGAATTTCCGCAAGGCGTAACGCGTAAAACGTTAGGGCTAACCGGGGAAGAGAAGATTGATATTGGCGATCTGCAAAACCTACAACCCGGCGCGACGGTTCCGGTGACGCTTACGCGCGCGGATGGTAGCCAGGAAGTCGTACCCTGCCGTTGTCGTATCGACACCGCGACGGAGTTGACCTACTACCAGAACGACGGCATTTTGCATTATGTCATTCGTAATATGTTGAAGTAA
>b1579|SNP_DNA_sequence
GTGATAACAGATGTCTGGAAATATAGGGGCAAATCCACAGGTGAACTACGCTCCTCTGTTTGTTACGCAATAAAAACTGGTGTTTTCGACTATGCAAAACAGTTTCCCTCCTCACGCAATCTGGAAAAATTTGGTGAGGCCCGACAAGATTTAACCATAAAAGAACTGGCTGAAAAATTTCTGGCACTGAAAGAAACTGAAGTCGCCAAAACATCACTCAACACATACCGTGCCGTCATCAAAAATATCCTGAGCATAATCGGTGAAAAAAATCTTGCCTCATCGATTAATAAAGAAAAATTACTGGAGGTTCGTAAAGAGTTACTGACTGGATACCAGATCCCCAAAAGTAACTATATTGTTACACAACCAGGGAGATCGGCTGTAACTGTAAATAATTACATGACAAATCTTAACGCCGTGTTCCAGTTTGGTGTTGATAACGGTTACCTGGCAGATAATCCGTTTAAGGGGATCTCGCCATTAAAGGAATCAAGAACCATTCCGGATCCTCTTTCGCGGGAAGAATTTATCCGTCTTATCGATGCGTGCAGAAATCAGCAAGCAAAAAATTTATGGTGTGTTTCTGTTTATACTGGAGTTCGCCCTGGTGAGCTGTGTGCACTTGGATGGGAGGACATAGATCTGAAAAATGGAACAATGATGATCAGGAGAAATTTAGCAAAAGACCGTTTCACGGTACCAAAAACACAGGCGGGAACCAATCGGGTCATTCATCTTATTAAGCCAGCAATCGACGCTCTCCGGAGTCAGATGACATTAACGAGACTGAGCAAAGAGCATATCATTGATGTTCACcTCAGAGAGTATGGCAGAACAGAAAAACAAAAATGCACCTTTGTTTTTCAACCTGAAGTGTCAGCGAGAGTAAAAAATTATGGTGACCATTTTACCGTTGACTCAATAAGGCAGATGTGGGACGCAGCGATAAAACGTGCCGGACTCCGCCATCGAAAATCATATCAGTCGAGACATACTTATGCCTGCTGGTCGCTGACAGCTGGTGCTAACCCGGCATTTATAGCAAACCAGATGGGCCATGCAGATGCGCAAATGGTATTTCAGGTATACGGAAAATGGATGTCTGAAAACAATAATGCACAGGTAGCTTTGTTAAATACACAGTTAAGCGAGTTTGCCCCAACCATGCCCCATAACGAAGCAATGAAAAATTAA
>b1962|SNP_DNA_sequence
ATGGACTTACAACACTGGCAGGCACAGTTCGAAAACTGGTTGAAAAACCATCATCAGCACCAGGACGCGGCCCATGACGTGTGTCATTTTCGCCGCGTCTGGGCTACGGCACAGAAGCTGGCGGCAGATGACGATGTCGATATGCTGGTGATTTTAACCGCCTGTTATTTTCACGATATTGTGAGCCTGGCGAAAAATCATCCGCAAAGGCAGCGTTCTTCAATCCTGGCGGCAGAAGAGACGCGTCGCCTGCTCCGTGAAGAGTTCGAGCAATTTCCGGCGGAGAAAATCGAGGCCGTTTGTCATGCCATTGCCGCTCACAGTTTCAGCGCGCAAATCGCCCCCTTAACAACGGAAGCTAAAATTGTCCAGGATGCGGATCGGCTGGAAGCCCTGGGGGCGATTGGCCTGGCGCGCGTGTTTGCCGTTTCAGGGGCATTGGGCGTGGCGCTGTTTGATGGTGAAGATCCGTTCGCACAGCATCGCCCGCTTGATGATAAACGCTACGCGCTGGATCATTTCCAGACTAAGTTGCTGAAGCTACCGCAAACCATGCAAACCGCAAGAGGCAAGCAGCTGGCGCAGCACAACGCGCATTTTTTAGTCGAGTTTATGGCGAAGCTCAGTGCCGAACTGGCGGGGGAGAATGAAGGTGTtGATCACAAGGTGATAGATGCGTTTTCATCCGCTGGCTGA
>b4092|SNP_DNA_sequence
ATGAGCCTGACCCTCACGCTCACCGGCACCGGCGGCGCACAGGGCGTTCCGGCATGGGGCTGCGAGTGTGCGGCCTGCGCCAGAGCGCGGCGCTCGCCGCAGTATCGCCGCCAACCGTGCAGCGGCGTAGTGAAGTTTAACGACGCAATCACCCTGATCGACGCCGGGCTGCACGATCTCGCCGATCGCTGGTCGCCCGGATCGTTCCAGCAGTTTTTGCTGACGCATTATCATATGGATCACGTCCAGGGGCTGTTTCCGCTGCGCTGGGGCGTTGGCGATCCGATCCCGGTTTACGGCCCGCCGGATGAACAGGGCTGCGACGATCTGTTTAAACATCCGGGCCTGCTTGATTTCAGCCACACGGTGGAACCGTgTGTGGTGTTTGATTTGCAGGGGTTACAGGTCACGCCCCTGCCGCTCAACCACTCAAAACTGACCTTCGGTTATCTGCTGGAAACGGCACACAGCCGGGTGGCGTGGCTGTCTGACACCGCAGGCTTGCCGGAAAAAACGCTGAAATTTTTACGCAATAATCAGCCGCAGGTAATGGTGATGGATTGCAGTCACCCGCCGCGCGCGGATGCACCGCGTAATCACTGTGATTTAAATACCGTGCTTGCGCTGAATCAGGTTATCCGCTCGCCACGGGTGATTCTGACCCATATCAGCCACCAGTTTGATGCGTGGCTGATGGAAAACGCACTACCGTCAGGGTTTGAGGTGGGGTTTGATGGGATGGAGATTGGGGTGGCGTGA
