# Supplementary material for: An evaluation of Comparative Genome Sequencing (CGS) by comparing two previously-sequenced bacterial genomes
Source: BMC Genomics. 2007 Aug 14;8:274. doi: 10.1186/1471-2164-8-274 (PMC2072959; doi:10.1186/1471-2164-8-274)
Supplement: Additional file 1 — Comparative Genome Sequencing results provided by Nimblegen. A description of each file within this bundle is found in the file CGR_Readme.doc [file 1471-2164-8-274-S1.zip › OID_3998/BOP240/BOP240_ratio.txt]

SEQ_ID	POSITION	RATIO	SNP	NON_CALLED_ROI	AVE_TEST	AVE_REF	RUN_LENGTH
E_coli_MG1655_m56	1	1.029755	N	N	4953	5410	0
E_coli_MG1655_m56	8	0.839317	N	N	4711	4877	0
E_coli_MG1655_m56	15	1.063559	N	N	5177	5714	0
E_coli_MG1655_m56	22	1.067979	N	N	3772	4277	0
E_coli_MG1655_m56	29	1.250822	N	N	1271	1386	0
E_coli_MG1655_m56	36	1.116777	N	N	1814	2024	0
E_coli_MG1655_m56	43	1.212898	N	N	4228	4947	0
E_coli_MG1655_m56	50	0.433869	N	N	7555	6813	0
E_coli_MG1655_m56	57	1.190104	N	N	8912	10091	0
E_coli_MG1655_m56	64	1.030688	N	N	9255	9811	0
E_coli_MG1655_m56	71	1.149977	N	N	2306	2627	0
E_coli_MG1655_m56	78	1.318224	N	N	1482	1711	0
E_coli_MG1655_m56	85	1.562714	N	N	839	1029	0
E_coli_MG1655_m56	92	0.015351	N	N	600	480	0
E_coli_MG1655_m56	99	3.022915	N	N	504	881	0
E_coli_MG1655_m56	106	3.089644	N	N	760	1170	0
E_coli_MG1655_m56	113	2.139699	N	N	657	959	0
E_coli_MG1655_m56	120	1.329860	N	N	1036	1203	0
E_coli_MG1655_m56	127	1.099042	N	N	1802	2020	0
E_coli_MG1655_m56	134	1.058321	N	N	4995	5418	0
E_coli_MG1655_m56	141	0.860956	N	N	4502	4352	0
E_coli_MG1655_m56	148	1.226908	N	N	3417	3677	0
E_coli_MG1655_m56	155	1.422127	N	N	2316	2636	0
E_coli_MG1655_m56	162	0.995592	N	N	4023	3773	0
E_coli_MG1655_m56	169	0.687361	N	N	4260	4147	0
E_coli_MG1655_m56	176	0.490047	N	N	6490	6182	0
E_coli_MG1655_m56	183	0.794004	N	N	11375	11510	0
E_coli_MG1655_m56	190	0.858789	N	N	9083	9516	0
E_coli_MG1655_m56	197	0.463127	N	N	14596	13354	0
E_coli_MG1655_m56	204	0.370180	N	N	5910	5251	0
E_coli_MG1655_m56	211	0.317795	N	N	4113	3648	0
E_coli_MG1655_m56	218	0.790493	N	N	4987	5038	0
E_coli_MG1655_m56	225	0.796801	N	N	3599	3635	0
E_coli_MG1655_m56	232	1.280951	N	N	3165	3943	0
E_coli_MG1655_m56	239	1.124909	N	N	1921	2169	0
E_coli_MG1655_m56	246	1.156014	N	N	2924	3284	0
E_coli_MG1655_m56	253	-0.072198	N	N	626	597	0
E_coli_MG1655_m56	260	2.034787	N	N	675	963	0
E_coli_MG1655_m56	267	0.155589	N	N	484	480	0
E_coli_MG1655_m56	274	-2.344662	N	N	431	0	0
E_coli_MG1655_m56	281	1.179520	N	N	395	436	0
E_coli_MG1655_m56	288	0.191647	N	N	630	415	0
E_coli_MG1655_m56	295	-2.344662	N	N	452	0	0
E_coli_MG1655_m56	302	-0.055863	N	N	531	468	0
E_coli_MG1655_m56	309	1.105646	N	N	3518	3380	0
E_coli_MG1655_m56	316	1.104205	N	N	4616	5101	0
E_coli_MG1655_m56	323	0.921411	N	N	5390	5576	0
E_coli_MG1655_m56	330	0.692081	N	N	6692	6580	0
E_coli_MG1655_m56	337	0.433338	N	N	9511	8664	0
E_coli_MG1655_m56	344	0.747737	N	N	5119	5216	0
E_coli_MG1655_m56	351	0.760390	N	N	4593	4648	0
E_coli_MG1655_m56	358	0.638430	N	N	2996	2920	0
E_coli_MG1655_m56	365	1.872567	N	N	1167	1602	0
E_coli_MG1655_m56	372	1.661420	N	N	1826	2084	0
E_coli_MG1655_m56	379	1.106403	N	N	2356	2493	0
E_coli_MG1655_m56	386	1.631607	N	N	1613	2082	0
E_coli_MG1655_m56	393	0.995050	N	N	2323	2534	0
E_coli_MG1655_m56	400	1.564624	N	N	1082	1367	0
E_coli_MG1655_m56	407	0.800156	N	N	1751	1835	0
E_coli_MG1655_m56	414	1.602596	N	N	1147	1474	0
E_coli_MG1655_m56	421	1.220571	N	N	1040	1206	0
E_coli_MG1655_m56	428	-0.653319	N	N	767	516	0
E_coli_MG1655_m56	435	2.265281	N	N	1062	1490	0
E_coli_MG1655_m56	442	-0.924585	N	N	1188	872	0
E_coli_MG1655_m56	449	0.943909	N	N	2292	2164	0
E_coli_MG1655_m56	456	0.879032	N	N	3860	3799	0
E_coli_MG1655_m56	463	0.365528	N	N	2745	2438	0
E_coli_MG1655_m56	470	1.098473	N	N	3958	4386	0
E_coli_MG1655_m56	477	1.116453	N	N	2964	3387	0
E_coli_MG1655_m56	484	0.624456	N	N	3372	3174	0
E_coli_MG1655_m56	491	0.921129	N	N	3194	3226	0
E_coli_MG1655_m56	498	0.858385	N	N	5128	5319	0
E_coli_MG1655_m56	505	0.788923	N	N	4833	4901	0
E_coli_MG1655_m56	512	0.921229	N	N	3384	3607	0
E_coli_MG1655_m56	519	0.507979	N	N	8553	8103	0
E_coli_MG1655_m56	526	1.034925	N	N	7215	7936	0
E_coli_MG1655_m56	533	1.168407	N	N	5554	6190	0
E_coli_MG1655_m56	540	0.633620	N	N	5961	5821	0
E_coli_MG1655_m56	547	0.644322	N	N	7726	7157	0
E_coli_MG1655_m56	554	1.236568	N	N	3244	3846	0
E_coli_MG1655_m56	561	0.642391	N	N	3848	3741	0
E_coli_MG1655_m56	568	1.049137	N	N	3748	4107	0
E_coli_MG1655_m56	575	1.079046	N	N	2090	2308	0
E_coli_MG1655_m56	582	1.237414	N	N	1819	2146	0
E_coli_MG1655_m56	589	1.651554	N	N	1565	2042	0
E_coli_MG1655_m56	596	0.990733	N	N	2873	3117	0
E_coli_MG1655_m56	603	1.077411	N	N	1467	1602	0
E_coli_MG1655_m56	610	1.382745	N	N	2388	2752	0
E_coli_MG1655_m56	617	1.900987	N	N	1568	2103	0
E_coli_MG1655_m56	624	1.099395	N	N	1879	2124	0
E_coli_MG1655_m56	631	1.072733	N	N	2983	3340	0
E_coli_MG1655_m56	638	0.685536	N	N	2014	1967	0
E_coli_MG1655_m56	645	1.210186	N	N	4342	3888	0
E_coli_MG1655_m56	652	1.243920	N	N	2707	3065	0
E_coli_MG1655_m56	659	1.400529	N	N	2031	2437	0
E_coli_MG1655_m56	666	1.068636	N	N	2401	2662	0
E_coli_MG1655_m56	673	0.617354	N	N	5134	4961	0
E_coli_MG1655_m56	680	0.916110	N	N	5313	5758	0
E_coli_MG1655_m56	687	1.011856	N	N	6860	7108	0
E_coli_MG1655_m56	694	0.851893	N	N	3776	3921	0
E_coli_MG1655_m56	701	1.221779	N	N	2459	2863	0
E_coli_MG1655_m56	708	1.005268	N	N	4043	4370	0
E_coli_MG1655_m56	715	1.050198	N	N	3053	3338	0
E_coli_MG1655_m56	722	0.941044	N	N	4600	4897	0
E_coli_MG1655_m56	729	0.776118	N	N	3173	3196	0
E_coli_MG1655_m56	736	0.837796	N	N	5846	6085	0
E_coli_MG1655_m56	743	0.866413	N	N	5491	5736	0
E_coli_MG1655_m56	750	0.831406	N	N	5835	5984	0
E_coli_MG1655_m56	757	0.961732	N	N	8039	8537	0
E_coli_MG1655_m56	764	0.849696	N	N	3442	3542	0
E_coli_MG1655_m56	771	0.822689	N	N	4696	4823	0
E_coli_MG1655_m56	778	0.669046	N	N	5861	5774	0
E_coli_MG1655_m56	785	0.963945	N	N	9838	10612	0
E_coli_MG1655_m56	792	1.130808	N	N	5015	5704	0
E_coli_MG1655_m56	799	1.032284	N	N	5644	6063	0
E_coli_MG1655_m56	806	0.826996	N	N	7700	7793	0
E_coli_MG1655_m56	813	0.730351	N	N	4888	4844	0
E_coli_MG1655_m56	820	0.807007	N	N	6013	6161	0
E_coli_MG1655_m56	827	0.893820	N	N	8782	8968	0
E_coli_MG1655_m56	834	1.121743	N	N	3749	3869	0
E_coli_MG1655_m56	841	0.917439	N	N	3038	3113	0
E_coli_MG1655_m56	848	1.294633	N	N	1485	1768	0
E_coli_MG1655_m56	855	1.419009	N	N	1458	1697	0
E_coli_MG1655_m56	862	1.037091	N	N	1915	1987	0
E_coli_MG1655_m56	869	0.897551	N	N	4089	4324	0
E_coli_MG1655_m56	876	0.983585	N	N	5335	5748	0
E_coli_MG1655_m56	883	1.033485	N	N	5974	6575	0
E_coli_MG1655_m56	890	1.058918	N	N	3130	3471	0
E_coli_MG1655_m56	897	1.295927	N	N	1862	2211	0
E_coli_MG1655_m56	904	0.562020	N	N	3249	3075	0
E_coli_MG1655_m56	911	0.977995	N	N	4043	4453	0
E_coli_MG1655_m56	918	1.036265	N	N	6928	7605	0
E_coli_MG1655_m56	925	0.885808	N	N	14113	14864	0
E_coli_MG1655_m56	932	0.793639	N	N	12929	13232	0
E_coli_MG1655_m56	939	0.836876	N	N	9708	10172	0
E_coli_MG1655_m56	946	1.350288	N	N	11558	13777	0
E_coli_MG1655_m56	953	0.735995	N	N	14279	14173	0
E_coli_MG1655_m56	960	0.528557	N	N	16453	14755	0
E_coli_MG1655_m56	967	0.767053	N	N	20132	20608	0
E_coli_MG1655_m56	974	0.816681	N	N	14876	15485	0
E_coli_MG1655_m56	981	0.634570	N	N	14137	13948	0
E_coli_MG1655_m56	988	0.622446	N	N	10951	10760	0
E_coli_MG1655_m56	995	0.690777	N	N	8897	8904	0
E_coli_MG1655_m56	1002	0.621155	N	N	7550	6991	0
E_coli_MG1655_m56	1009	1.244470	N	N	2766	2966	0
E_coli_MG1655_m56	1016	0.845735	N	N	5391	5428	0
E_coli_MG1655_m56	1023	1.344915	N	N	1905	2199	0
E_coli_MG1655_m56	1030	0.850747	N	N	5008	5456	0
E_coli_MG1655_m56	1037	0.789416	N	N	9717	9534	0
E_coli_MG1655_m56	1044	1.020762	N	N	8522	9356	0
E_coli_MG1655_m56	1051	0.696587	N	N	12011	11717	0
E_coli_MG1655_m56	1058	0.837209	N	N	12542	12929	0
E_coli_MG1655_m56	1065	0.782630	N	N	8090	8250	0
E_coli_MG1655_m56	1072	0.896171	N	N	3902	4061	0
E_coli_MG1655_m56	1079	0.762046	N	N	7001	7103	0
E_coli_MG1655_m56	1086	0.975878	N	N	2892	3047	0
E_coli_MG1655_m56	1093	0.676546	N	N	8991	8762	0
E_coli_MG1655_m56	1100	1.039687	N	N	3682	3997	0
E_coli_MG1655_m56	1107	0.805217	N	N	5707	5587	0
E_coli_MG1655_m56	1114	1.082841	N	N	5778	6107	0
E_coli_MG1655_m56	1121	1.316752	N	N	3161	3304	0
E_coli_MG1655_m56	1128	1.021008	N	N	2193	2117	0
E_coli_MG1655_m56	1135	1.170564	N	N	5645	5539	0
E_coli_MG1655_m56	1142	0.883310	N	N	3038	3075	0
E_coli_MG1655_m56	1149	0.453290	N	N	7526	6873	0
E_coli_MG1655_m56	1156	0.917126	N	N	4071	4340	0
E_coli_MG1655_m56	1163	0.994843	N	N	1295	1410	0
E_coli_MG1655_m56	1170	0.847465	N	N	2025	2102	0
E_coli_MG1655_m56	1177	1.132553	N	N	2177	2383	0
E_coli_MG1655_m56	1184	0.757249	N	N	3279	3300	0
E_coli_MG1655_m56	1191	0.386165	N	N	10509	8910	0
E_coli_MG1655_m56	1198	0.440875	N	N	6686	6051	0
E_coli_MG1655_m56	1205	0.333442	N	N	7619	6651	0
E_coli_MG1655_m56	1212	0.713207	N	N	6555	6529	0
E_coli_MG1655_m56	1219	0.583924	N	N	5663	5443	0
E_coli_MG1655_m56	1226	0.851775	N	N	6405	6317	0
E_coli_MG1655_m56	1233	0.386546	N	N	5716	5000	0
E_coli_MG1655_m56	1240	0.614592	N	N	4215	4072	0
E_coli_MG1655_m56	1247	0.890097	N	N	2703	2851	0
E_coli_MG1655_m56	1254	1.097460	N	N	1338	1465	0
E_coli_MG1655_m56	1261	1.496673	N	N	815	1018	0
E_coli_MG1655_m56	1268	1.011082	N	N	2293	2500	0
E_coli_MG1655_m56	1275	0.664521	N	N	5354	5218	0
E_coli_MG1655_m56	1282	0.313528	N	N	5428	4751	0
E_coli_MG1655_m56	1289	1.218485	N	N	3165	3671	0
E_coli_MG1655_m56	1296	1.055991	N	N	3538	3923	0
E_coli_MG1655_m56	1303	0.894249	N	N	5836	6224	0
E_coli_MG1655_m56	1310	1.000724	N	N	9699	10255	0
E_coli_MG1655_m56	1317	0.713408	N	N	7419	7334	0
E_coli_MG1655_m56	1324	1.091809	N	N	8110	9097	0
E_coli_MG1655_m56	1331	0.816296	N	N	4072	4055	0
E_coli_MG1655_m56	1338	1.059238	N	N	6077	6852	0
E_coli_MG1655_m56	1345	1.187869	N	N	5163	6040	0
E_coli_MG1655_m56	1352	0.680114	N	N	6405	6126	0
E_coli_MG1655_m56	1359	1.114916	N	N	4907	5116	0
E_coli_MG1655_m56	1366	0.626851	N	N	5668	5552	0
E_coli_MG1655_m56	1373	0.831007	N	N	4047	4127	0
E_coli_MG1655_m56	1380	1.214846	N	N	2529	2949	0
E_coli_MG1655_m56	1387	1.424269	N	N	1782	2190	0
E_coli_MG1655_m56	1394	1.350796	N	N	3429	3925	0
E_coli_MG1655_m56	1401	1.258494	N	N	3510	4174	0
E_coli_MG1655_m56	1408	1.405270	N	N	4110	5014	0
E_coli_MG1655_m56	1415	0.870112	N	N	6419	6706	0
E_coli_MG1655_m56	1422	0.990252	N	N	7587	8200	0
E_coli_MG1655_m56	1429	0.573000	N	N	10605	9969	0
E_coli_MG1655_m56	1436	0.785020	N	N	11212	11549	0
E_coli_MG1655_m56	1443	1.050682	N	N	7519	8214	0
E_coli_MG1655_m56	1450	0.944937	N	N	8320	9008	0
E_coli_MG1655_m56	1457	1.286338	N	N	2021	2405	0
E_coli_MG1655_m56	1464	0.768676	N	N	2419	2448	0
E_coli_MG1655_m56	1471	1.646710	N	N	1659	2166	0
E_coli_MG1655_m56	1478	1.166754	N	N	3210	3646	0
E_coli_MG1655_m56	1485	0.976439	N	N	6890	7392	0
E_coli_MG1655_m56	1492	1.374962	N	N	6337	7365	0
E_coli_MG1655_m56	1499	0.888844	N	N	16335	17403	0
E_coli_MG1655_m56	1506	1.026127	N	N	13264	14438	0
E_coli_MG1655_m56	1513	1.073811	N	N	12836	14369	0
E_coli_MG1655_m56	1520	0.709561	N	N	8256	8296	0
E_coli_MG1655_m56	1527	0.873835	N	N	5498	5864	0
E_coli_MG1655_m56	1534	0.872002	N	N	9253	9656	0
E_coli_MG1655_m56	1541	1.251493	N	N	11913	13675	0
E_coli_MG1655_m56	1548	1.158626	N	N	10672	11951	0
E_coli_MG1655_m56	1555	1.069832	N	N	6738	7473	0
E_coli_MG1655_m56	1562	0.979559	N	N	12467	13293	0
E_coli_MG1655_m56	1569	1.056122	N	N	7734	8547	0
E_coli_MG1655_m56	1576	0.491802	N	N	13915	13781	0
E_coli_MG1655_m56	1583	0.991967	N	N	6747	7572	0
E_coli_MG1655_m56	1590	0.889158	N	N	7487	7867	0
E_coli_MG1655_m56	1597	0.746022	N	N	9995	9979	0
E_coli_MG1655_m56	1604	0.830945	N	N	5371	5583	0
E_coli_MG1655_m56	1611	1.059177	N	N	5691	5998	0
E_coli_MG1655_m56	1618	0.794476	N	N	14246	14574	0
E_coli_MG1655_m56	1625	0.895384	N	N	10596	11316	0
E_coli_MG1655_m56	1632	0.589992	N	N	12146	11814	0
E_coli_MG1655_m56	1639	1.351622	N	N	6098	7098	0
E_coli_MG1655_m56	1646	1.455008	N	N	3201	3971	0
E_coli_MG1655_m56	1653	0.952188	N	N	5046	5437	0
E_coli_MG1655_m56	1660	1.179423	N	N	9661	11155	0
E_coli_MG1655_m56	1667	0.857056	N	N	11544	11893	0
E_coli_MG1655_m56	1674	0.695381	N	N	8733	8653	0
E_coli_MG1655_m56	1681	1.015467	N	N	6428	6958	0
E_coli_MG1655_m56	1688	0.997870	N	N	10868	11812	0
E_coli_MG1655_m56	1695	1.323017	N	N	4358	5006	0
E_coli_MG1655_m56	1702	1.073204	N	N	4385	4812	0
E_coli_MG1655_m56	1709	1.020854	N	N	4347	4768	0
E_coli_MG1655_m56	1716	0.870899	N	N	3167	3321	0
E_coli_MG1655_m56	1723	0.885822	N	N	5478	5773	0
E_coli_MG1655_m56	1730	1.468967	N	N	11560	14179	0
E_coli_MG1655_m56	1737	0.915324	N	N	16144	17020	0
E_coli_MG1655_m56	1744	1.299273	N	N	25332	30995	0
E_coli_MG1655_m56	1751	0.891774	N	N	29862	31986	0
E_coli_MG1655_m56	1758	1.069613	N	N	22397	24782	0
E_coli_MG1655_m56	1765	1.019806	N	N	18081	19780	0
E_coli_MG1655_m56	1772	0.994114	N	N	6616	7111	0
E_coli_MG1655_m56	1779	0.955742	N	N	9441	9968	0
E_coli_MG1655_m56	1786	1.278869	N	N	5152	6071	0
E_coli_MG1655_m56	1793	1.200475	N	N	3340	3661	0
E_coli_MG1655_m56	1800	1.004002	N	N	4128	4432	0
E_coli_MG1655_m56	1807	1.083750	N	N	1986	2238	0
E_coli_MG1655_m56	1814	0.613895	N	N	4693	4510	0
E_coli_MG1655_m56	1821	1.031323	N	N	14706	14612	0
E_coli_MG1655_m56	1828	0.885720	N	N	11849	12540	0
E_coli_MG1655_m56	1835	0.918329	N	N	13089	14108	0
E_coli_MG1655_m56	1842	0.910428	N	N	13735	14587	0
E_coli_MG1655_m56	1849	0.924897	N	N	6894	7511	0
E_coli_MG1655_m56	1856	0.346001	N	N	14107	12223	0
E_coli_MG1655_m56	1863	0.848924	N	N	4238	4386	0
E_coli_MG1655_m56	1870	1.390421	N	N	2128	2613	0
E_coli_MG1655_m56	1877	0.723332	N	N	4798	4731	0
E_coli_MG1655_m56	1884	1.569696	N	N	3477	4466	0
E_coli_MG1655_m56	1891	0.819629	N	N	10084	10299	0
E_coli_MG1655_m56	1898	1.218220	N	N	9807	10621	0
E_coli_MG1655_m56	1905	0.942609	N	N	5946	6561	0
E_coli_MG1655_m56	1912	1.025451	N	N	5797	6448	0
E_coli_MG1655_m56	1919	1.439481	N	N	3023	3706	0
E_coli_MG1655_m56	1926	1.127141	N	N	7822	8901	0
E_coli_MG1655_m56	1933	1.270323	N	N	4691	5513	0
E_coli_MG1655_m56	1940	1.007340	N	N	3175	3497	0
E_coli_MG1655_m56	1947	0.965782	N	N	3907	4198	0
E_coli_MG1655_m56	1954	1.162279	N	N	6393	7297	0
E_coli_MG1655_m56	1961	0.870210	N	N	5908	5992	0
E_coli_MG1655_m56	1968	0.932614	N	N	9515	9872	0
E_coli_MG1655_m56	1975	1.017174	N	N	8853	9441	0
E_coli_MG1655_m56	1982	1.206818	N	N	7717	8999	0
E_coli_MG1655_m56	1989	1.361284	N	N	5973	7040	0
E_coli_MG1655_m56	1996	0.743040	N	N	8932	8945	0
E_coli_MG1655_m56	2003	0.599071	N	N	8110	7756	0
E_coli_MG1655_m56	2010	0.918099	N	N	12881	13711	0
E_coli_MG1655_m56	2017	1.190641	N	N	8512	9808	0
E_coli_MG1655_m56	2024	1.061809	N	N	7028	7674	0
E_coli_MG1655_m56	2031	0.704684	N	N	7700	7611	0
E_coli_MG1655_m56	2038	0.772531	N	N	10682	10781	0
E_coli_MG1655_m56	2045	1.030902	N	N	5064	5610	0
E_coli_MG1655_m56	2052	0.644749	N	N	10515	10138	0
E_coli_MG1655_m56	2059	1.059586	N	N	12271	13750	0
E_coli_MG1655_m56	2066	1.120275	N	N	10341	11781	0
E_coli_MG1655_m56	2073	0.632214	N	N	6830	6522	0
E_coli_MG1655_m56	2080	0.831731	N	N	3150	3267	0
E_coli_MG1655_m56	2087	1.359380	N	N	4633	5401	0
E_coli_MG1655_m56	2094	1.535325	N	N	5055	6107	0
E_coli_MG1655_m56	2101	1.052677	N	N	5791	6318	0
E_coli_MG1655_m56	2108	0.883488	N	N	8080	8506	0
E_coli_MG1655_m56	2115	1.069803	N	N	7755	8672	0
E_coli_MG1655_m56	2122	1.208424	N	N	9050	10308	0
E_coli_MG1655_m56	2129	0.878757	N	N	8603	8724	0
E_coli_MG1655_m56	2136	0.586245	N	N	2922	2792	0
E_coli_MG1655_m56	2143	1.392009	N	N	4330	4880	0
E_coli_MG1655_m56	2150	0.812533	N	N	3288	3389	0
E_coli_MG1655_m56	2157	1.190662	N	N	3165	3662	0
E_coli_MG1655_m56	2164	1.039751	N	N	4148	4670	0
E_coli_MG1655_m56	2171	1.640332	N	N	1323	1713	0
E_coli_MG1655_m56	2178	0.756910	N	N	2762	2743	0
E_coli_MG1655_m56	2185	1.212931	N	N	2468	2731	0
E_coli_MG1655_m56	2192	1.271736	N	N	2965	3495	0
E_coli_MG1655_m56	2199	1.481292	N	N	2462	3070	0
E_coli_MG1655_m56	2206	0.788073	N	N	4457	4656	0
E_coli_MG1655_m56	2213	1.204603	N	N	6401	7306	0
E_coli_MG1655_m56	2220	1.255434	N	N	4308	4921	0
E_coli_MG1655_m56	2227	0.954434	N	N	9919	10520	0
E_coli_MG1655_m56	2234	1.505544	N	N	8818	9949	0
E_coli_MG1655_m56	2241	0.829869	N	N	3910	3872	0
E_coli_MG1655_m56	2248	0.902760	N	N	4499	4579	0
E_coli_MG1655_m56	2255	1.448506	N	N	962	1188	0
E_coli_MG1655_m56	2262	1.156184	N	N	2961	3372	0
E_coli_MG1655_m56	2269	1.196394	N	N	5428	6376	0
E_coli_MG1655_m56	2276	0.990697	N	N	5030	5371	0
E_coli_MG1655_m56	2283	0.666487	N	N	8206	8057	0
E_coli_MG1655_m56	2290	0.905460	N	N	5092	5320	0
E_coli_MG1655_m56	2297	0.890384	N	N	5902	6206	0
E_coli_MG1655_m56	2304	1.440362	N	N	2704	3306	0
E_coli_MG1655_m56	2311	1.417329	N	N	3253	3993	0
E_coli_MG1655_m56	2318	1.021997	N	N	5220	5674	0
E_coli_MG1655_m56	2325	1.200783	N	N	8057	8928	0
E_coli_MG1655_m56	2332	0.973909	N	N	8123	8723	0
E_coli_MG1655_m56	2339	1.113632	N	N	6585	7435	0
E_coli_MG1655_m56	2346	0.761088	N	N	7571	7732	0
E_coli_MG1655_m56	2353	0.880097	N	N	6479	6849	0
E_coli_MG1655_m56	2360	0.784141	N	N	7057	7139	0
E_coli_MG1655_m56	2367	1.162329	N	N	6255	7169	0
E_coli_MG1655_m56	2374	0.834222	N	N	6068	6204	0
E_coli_MG1655_m56	2381	1.165638	N	N	3478	3981	0
E_coli_MG1655_m56	2388	0.718951	N	N	8306	8134	0
E_coli_MG1655_m56	2395	1.035357	N	N	11146	12304	0
E_coli_MG1655_m56	2402	1.109501	N	N	11000	12450	0
E_coli_MG1655_m56	2409	0.777762	N	N	7427	7533	0
E_coli_MG1655_m56	2416	0.940474	N	N	10351	11027	0
E_coli_MG1655_m56	2423	1.247360	N	N	6064	7147	0
E_coli_MG1655_m56	2430	1.052809	N	N	4893	5532	0
E_coli_MG1655_m56	2437	1.078323	N	N	3653	4094	0
E_coli_MG1655_m56	2444	0.926098	N	N	6478	6912	0
E_coli_MG1655_m56	2451	0.636111	N	N	8025	7731	0
E_coli_MG1655_m56	2458	1.154709	N	N	13226	14949	0
E_coli_MG1655_m56	2465	1.053374	N	N	6472	7154	0
E_coli_MG1655_m56	2472	1.334528	N	N	8960	10779	0
E_coli_MG1655_m56	2479	1.062763	N	N	9866	10996	0
E_coli_MG1655_m56	2486	0.754519	N	N	4659	4633	0
E_coli_MG1655_m56	2493	1.159505	N	N	8383	9554	0
E_coli_MG1655_m56	2500	0.936226	N	N	10788	11905	0
E_coli_MG1655_m56	2507	1.188658	N	N	3684	4194	0
E_coli_MG1655_m56	2514	0.962421	N	N	3899	4225	0
E_coli_MG1655_m56	2521	1.295622	N	N	3964	4727	0
E_coli_MG1655_m56	2528	1.285841	N	N	5824	6827	0
E_coli_MG1655_m56	2535	1.243880	N	N	5005	5511	0
E_coli_MG1655_m56	2542	1.099449	N	N	8257	9632	0
E_coli_MG1655_m56	2549	0.666205	N	N	7319	7252	0
E_coli_MG1655_m56	2556	0.558648	N	N	4742	4440	0
E_coli_MG1655_m56	2563	1.287875	N	N	4413	5186	0
E_coli_MG1655_m56	2570	1.075153	N	N	6414	6981	0
E_coli_MG1655_m56	2577	1.478776	N	N	6111	7711	0
E_coli_MG1655_m56	2584	0.904934	N	N	8270	8271	0
E_coli_MG1655_m56	2591	0.932031	N	N	13363	14252	0
E_coli_MG1655_m56	2598	1.154360	N	N	12778	14508	0
E_coli_MG1655_m56	2605	0.882761	N	N	9343	9442	0
E_coli_MG1655_m56	2612	0.841507	N	N	14448	14857	0
E_coli_MG1655_m56	2619	0.698829	N	N	6962	6898	0
E_coli_MG1655_m56	2626	1.278520	N	N	3633	4302	0
E_coli_MG1655_m56	2633	0.985676	N	N	5209	5659	0
E_coli_MG1655_m56	2640	0.966017	N	N	5692	6107	0
E_coli_MG1655_m56	2647	1.157516	N	N	6071	6945	0
E_coli_MG1655_m56	2654	0.985487	N	N	6202	6769	0
E_coli_MG1655_m56	2661	1.123220	N	N	1914	2170	0
E_coli_MG1655_m56	2668	1.149912	N	N	5603	6007	0
E_coli_MG1655_m56	2675	0.904357	N	N	6629	7072	0
E_coli_MG1655_m56	2682	1.023737	N	N	8535	9141	0
E_coli_MG1655_m56	2689	0.730565	N	N	13838	13805	0
E_coli_MG1655_m56	2696	0.716262	N	N	9690	9591	0
E_coli_MG1655_m56	2703	1.053916	N	N	10762	11904	0
E_coli_MG1655_m56	2710	1.230880	N	N	14398	16793	0
E_coli_MG1655_m56	2717	0.713681	N	N	12601	12133	0
E_coli_MG1655_m56	2724	0.434968	N	N	21969	19946	0
E_coli_MG1655_m56	2731	0.487814	N	N	17211	15742	0
E_coli_MG1655_m56	2738	0.922857	N	N	14585	15729	0
E_coli_MG1655_m56	2745	0.568955	N	N	17192	17064	0
E_coli_MG1655_m56	2752	0.411483	N	N	14183	13312	0
E_coli_MG1655_m56	2759	1.003006	N	N	5841	6390	0
E_coli_MG1655_m56	2766	1.035588	N	N	3291	3631	0
E_coli_MG1655_m56	2773	1.247443	N	N	3043	3490	0
E_coli_MG1655_m56	2780	0.842633	N	N	3772	3911	0
E_coli_MG1655_m56	2787	1.005412	N	N	3140	3409	0
E_coli_MG1655_m56	2794	0.751880	N	N	5849	5793	0
E_coli_MG1655_m56	2801	1.185765	N	N	3549	4065	0
E_coli_MG1655_m56	2808	1.089613	N	N	4361	4884	0
E_coli_MG1655_m56	2815	0.956670	N	N	7246	7769	0
E_coli_MG1655_m56	2822	0.794266	N	N	10002	10162	0
E_coli_MG1655_m56	2829	0.780014	N	N	15583	15676	0
E_coli_MG1655_m56	2836	0.876394	N	N	16398	16798	0
E_coli_MG1655_m56	2843	1.159834	N	N	19627	20084	0
E_coli_MG1655_m56	2850	0.981732	N	N	8033	8819	0
E_coli_MG1655_m56	2857	0.950936	N	N	9083	8754	0
E_coli_MG1655_m56	2864	1.035202	N	N	13232	14545	0
E_coli_MG1655_m56	2871	0.949701	N	N	7693	8476	0
E_coli_MG1655_m56	2878	0.898732	N	N	6973	7382	0
E_coli_MG1655_m56	2885	0.966940	N	N	11463	12434	0
E_coli_MG1655_m56	2892	1.233563	N	N	10422	11999	0
E_coli_MG1655_m56	2899	0.689246	N	N	4527	4475	0
E_coli_MG1655_m56	2906	1.023644	N	N	5130	5606	0
E_coli_MG1655_m56	2913	1.246667	N	N	3390	4034	0
E_coli_MG1655_m56	2920	1.119159	N	N	3191	3588	0
E_coli_MG1655_m56	2927	1.051150	N	N	2805	3092	0
E_coli_MG1655_m56	2934	1.021097	N	N	5435	5954	0
E_coli_MG1655_m56	2941	0.972632	N	N	7213	7771	0
E_coli_MG1655_m56	2948	0.638756	N	N	7583	7417	0
E_coli_MG1655_m56	2955	0.577935	N	N	8553	8291	0
E_coli_MG1655_m56	2962	0.822433	N	N	3882	4044	0
E_coli_MG1655_m56	2969	1.068759	N	N	3338	3515	0
E_coli_MG1655_m56	2976	0.555000	N	N	2825	2670	0
E_coli_MG1655_m56	2983	0.968198	N	N	2640	2807	0
E_coli_MG1655_m56	2990	0.908374	N	N	5876	6157	0
E_coli_MG1655_m56	2997	0.929460	N	N	4628	4986	0
E_coli_MG1655_m56	3004	0.490290	N	N	4298	3984	0
E_coli_MG1655_m56	3011	0.875116	N	N	2239	2340	0
E_coli_MG1655_m56	3018	0.946441	N	N	2933	3112	0
E_coli_MG1655_m56	3025	1.033101	N	N	3083	3388	0
E_coli_MG1655_m56	3032	0.675129	N	N	4489	4211	0
E_coli_MG1655_m56	3039	1.178988	N	N	2611	2604	0
E_coli_MG1655_m56	3046	0.715558	N	N	6404	5930	0
E_coli_MG1655_m56	3053	1.433128	N	N	2126	2290	0
E_coli_MG1655_m56	3060	1.231239	N	N	1850	2101	0
E_coli_MG1655_m56	3067	0.724562	N	N	7365	7370	0
E_coli_MG1655_m56	3074	1.146347	N	N	7169	7894	0
E_coli_MG1655_m56	3081	0.807253	N	N	11407	11569	0
E_coli_MG1655_m56	3088	0.860747	N	N	13674	14274	0
E_coli_MG1655_m56	3095	0.871837	N	N	12582	12949	0
E_coli_MG1655_m56	3102	0.735878	N	N	14838	14750	0
E_coli_MG1655_m56	3109	0.817658	N	N	14760	15299	0
E_coli_MG1655_m56	3116	1.296369	N	N	9745	11192	0
E_coli_MG1655_m56	3123	1.034653	N	N	9615	10850	0
E_coli_MG1655_m56	3130	1.404936	N	N	2033	2446	0
E_coli_MG1655_m56	3137	0.765589	N	N	3723	3724	0
E_coli_MG1655_m56	3144	1.131222	N	N	4242	4598	0
E_coli_MG1655_m56	3151	0.842069	N	N	5305	5539	0
E_coli_MG1655_m56	3158	0.699272	N	N	11975	11781	0
E_coli_MG1655_m56	3165	0.724004	N	N	9422	9484	0
E_coli_MG1655_m56	3172	0.859058	N	N	9608	10061	0
E_coli_MG1655_m56	3179	0.907609	N	N	7900	8438	0
E_coli_MG1655_m56	3186	0.593373	N	N	4573	4379	0
E_coli_MG1655_m56	3193	0.881917	N	N	7670	7966	0
E_coli_MG1655_m56	3200	1.004161	N	N	5032	5421	0
E_coli_MG1655_m56	3207	1.052976	N	N	4597	5122	0
E_coli_MG1655_m56	3214	1.332223	N	N	2251	2696	0
E_coli_MG1655_m56	3221	0.698062	N	N	4199	4302	0
E_coli_MG1655_m56	3228	1.000344	N	N	4076	4379	0
E_coli_MG1655_m56	3235	1.469412	N	N	1931	2383	0
E_coli_MG1655_m56	3242	1.838042	N	N	1806	2444	0
E_coli_MG1655_m56	3249	0.843770	N	N	2785	2889	0
E_coli_MG1655_m56	3256	0.901999	N	N	1150	1211	0
E_coli_MG1655_m56	3263	0.977975	N	N	2822	3005	0
E_coli_MG1655_m56	3270	0.810930	N	N	3938	4151	0
E_coli_MG1655_m56	3277	0.697190	N	N	3909	3884	0
E_coli_MG1655_m56	3284	0.882901	N	N	4907	5135	0
E_coli_MG1655_m56	3291	0.784401	N	N	7863	8044	0
E_coli_MG1655_m56	3298	0.389810	N	N	9735	8757	0
E_coli_MG1655_m56	3305	0.756407	N	N	12558	12737	0
E_coli_MG1655_m56	3312	0.745565	N	N	9951	10067	0
E_coli_MG1655_m56	3319	1.118211	N	N	4053	4555	0
E_coli_MG1655_m56	3326	0.847398	N	N	4227	4131	0
E_coli_MG1655_m56	3333	0.932038	N	N	4831	5135	0
E_coli_MG1655_m56	3340	1.073433	N	N	4353	4894	0
E_coli_MG1655_m56	3347	1.159755	N	N	3295	3759	0
E_coli_MG1655_m56	3354	1.230884	N	N	2929	3409	0
E_coli_MG1655_m56	3361	1.050102	N	N	3667	4161	0
E_coli_MG1655_m56	3368	1.448324	N	N	1764	2179	0
E_coli_MG1655_m56	3375	1.213388	N	N	3692	4281	0
E_coli_MG1655_m56	3382	0.757145	N	N	4940	4963	0
E_coli_MG1655_m56	3389	0.808141	N	N	5766	5888	0
E_coli_MG1655_m56	3396	0.499569	N	N	4773	4405	0
E_coli_MG1655_m56	3403	0.795141	N	N	4236	4342	0
E_coli_MG1655_m56	3410	0.824331	N	N	5036	5138	0
E_coli_MG1655_m56	3417	1.315416	N	N	1492	1772	0
E_coli_MG1655_m56	3424	1.217106	N	N	4337	5115	0
E_coli_MG1655_m56	3431	0.934436	N	N	2081	2254	0
E_coli_MG1655_m56	3438	2.127736	N	N	2247	2854	0
E_coli_MG1655_m56	3445	0.921171	N	N	3455	3688	0
E_coli_MG1655_m56	3452	1.146698	N	N	2886	3218	0
E_coli_MG1655_m56	3459	0.977171	N	N	2941	3287	0
E_coli_MG1655_m56	3466	1.279565	N	N	2838	3202	0
E_coli_MG1655_m56	3473	1.179459	N	N	3451	3845	0
E_coli_MG1655_m56	3480	1.423266	N	N	1789	2203	0
E_coli_MG1655_m56	3487	0.769162	N	N	2471	2479	0
E_coli_MG1655_m56	3494	1.213926	N	N	1416	1644	0
E_coli_MG1655_m56	3501	0.927830	N	N	2000	2122	0
E_coli_MG1655_m56	3508	1.039239	N	N	2228	2438	0
E_coli_MG1655_m56	3515	0.984995	N	N	3133	3416	0
E_coli_MG1655_m56	3522	0.712858	N	N	3647	3634	0
E_coli_MG1655_m56	3529	1.158092	N	N	3904	4537	0
E_coli_MG1655_m56	3536	1.051563	N	N	4723	5115	0
E_coli_MG1655_m56	3543	1.278466	N	N	2430	2715	0
E_coli_MG1655_m56	3550	1.425979	N	N	1955	2390	0
E_coli_MG1655_m56	3557	1.255092	N	N	3209	3753	0
E_coli_MG1655_m56	3564	1.169099	N	N	2026	2273	0
E_coli_MG1655_m56	3571	1.444241	N	N	1816	2240	0
E_coli_MG1655_m56	3578	1.255079	N	N	2868	3299	0
E_coli_MG1655_m56	3585	0.723828	N	N	3188	3206	0
E_coli_MG1655_m56	3592	1.295101	N	N	2443	2847	0
E_coli_MG1655_m56	3599	0.644660	N	N	1890	1818	0
E_coli_MG1655_m56	3606	1.171982	N	N	2431	2683	0
E_coli_MG1655_m56	3613	0.906442	N	N	2503	2652	0
E_coli_MG1655_m56	3620	1.149218	N	N	1959	2107	0
E_coli_MG1655_m56	3627	1.012043	N	N	1975	2130	0
E_coli_MG1655_m56	3634	0.832954	N	N	1683	1752	0
E_coli_MG1655_m56	3641	1.472523	N	N	1052	1247	0
E_coli_MG1655_m56	3648	1.523905	N	N	1244	1402	0
E_coli_MG1655_m56	3655	1.205287	N	N	1331	1540	0
E_coli_MG1655_m56	3662	0.790220	N	N	1397	1427	0
E_coli_MG1655_m56	3669	0.946222	N	N	1551	1545	0
E_coli_MG1655_m56	3676	1.359878	N	N	1579	1826	0
E_coli_MG1655_m56	3683	0.634479	N	N	1970	1905	0
E_coli_MG1655_m56	3690	0.525844	N	N	4259	3973	0
E_coli_MG1655_m56	3697	0.818007	N	N	5282	5397	0
E_coli_MG1655_m56	3704	0.964834	N	N	3548	3802	0
E_coli_MG1655_m56	3711	1.111923	N	N	2174	2372	0
E_coli_MG1655_m56	3718	1.661925	N	N	1036	1351	0
E_coli_MG1655_m56	3725	1.686072	N	N	820	1091	0
E_coli_MG1655_m56	3732	1.904165	N	N	989	1357	0
E_coli_MG1655_m56	3739	1.107872	N	N	2551	2734	0
E_coli_MG1655_m56	3746	0.761792	N	N	2147	2143	0
E_coli_MG1655_m56	3753	1.366189	N	N	2635	3018	0
E_coli_MG1655_m56	3760	0.814000	N	N	3168	3239	0
E_coli_MG1655_m56	3767	0.861405	N	N	2163	2220	0
E_coli_MG1655_m56	3774	1.426789	N	N	1026	1271	0
E_coli_MG1655_m56	3781	1.508231	N	N	978	1222	0
E_coli_MG1655_m56	3788	1.796903	N	N	813	1088	0
E_coli_MG1655_m56	3795	1.659046	N	N	1585	1892	0
E_coli_MG1655_m56	3802	1.276921	N	N	1932	2307	0
E_coli_MG1655_m56	3809	1.504334	N	N	1728	2114	0
E_coli_MG1655_m56	3816	0.685781	N	N	2761	2620	0
E_coli_MG1655_m56	3823	1.452649	N	N	1638	2003	0
E_coli_MG1655_m56	3830	1.451757	N	N	2319	2940	0
E_coli_MG1655_m56	3837	1.399950	N	N	1300	1560	0
E_coli_MG1655_m56	3844	1.062607	N	N	1683	1867	0
E_coli_MG1655_m56	3851	1.327302	N	N	2198	2626	0
E_coli_MG1655_m56	3858	0.791893	N	N	2030	2070	0
E_coli_MG1655_m56	3865	0.815342	N	N	3424	3483	0
E_coli_MG1655_m56	3872	0.686537	N	N	3752	3669	0
E_coli_MG1655_m56	3879	0.823605	N	N	2680	2761	0
E_coli_MG1655_m56	3886	0.981295	N	N	3543	3806	0
E_coli_MG1655_m56	3893	1.124400	N	N	3389	3798	0
E_coli_MG1655_m56	3900	1.312699	N	N	2381	2938	0
E_coli_MG1655_m56	3907	1.463708	N	N	2051	2545	0
E_coli_MG1655_m56	3914	1.317462	N	N	1274	1523	0
E_coli_MG1655_m56	3921	1.274573	N	N	1683	1975	0
E_coli_MG1655_m56	3928	1.420427	N	N	1122	1368	0
E_coli_MG1655_m56	3935	1.385233	N	N	2599	3074	0
E_coli_MG1655_m56	3942	0.954473	N	N	2209	2374	0
E_coli_MG1655_m56	3949	1.237889	N	N	2684	2981	0
E_coli_MG1655_m56	3956	1.132405	N	N	3809	4263	0
E_coli_MG1655_m56	3963	1.332719	N	N	4202	4780	0
E_coli_MG1655_m56	3970	1.054015	N	N	3711	4040	0
E_coli_MG1655_m56	3977	0.595614	N	N	3172	3039	0
E_coli_MG1655_m56	3984	0.993756	N	N	6211	6644	0
E_coli_MG1655_m56	3991	0.802082	N	N	6431	6396	0
E_coli_MG1655_m56	3998	0.930324	N	N	5560	5922	0
E_coli_MG1655_m56	4005	0.684012	N	N	7133	7066	0
E_coli_MG1655_m56	4012	0.500966	N	N	6350	6007	0
E_coli_MG1655_m56	4019	0.633288	N	N	5887	5441	0
E_coli_MG1655_m56	4026	1.050223	N	N	2920	3128	0
E_coli_MG1655_m56	4033	0.720067	N	N	3427	3409	0
E_coli_MG1655_m56	4040	0.909047	N	N	4241	4458	0
E_coli_MG1655_m56	4047	1.059217	N	N	2508	2545	0
E_coli_MG1655_m56	4054	1.196133	N	N	4650	5296	0
E_coli_MG1655_m56	4061	0.988203	N	N	7140	7747	0
E_coli_MG1655_m56	4068	1.225479	N	N	1878	2186	0
E_coli_MG1655_m56	4075	0.794474	N	N	4689	4788	0
E_coli_MG1655_m56	4082	0.505358	N	N	4282	3986	0
E_coli_MG1655_m56	4089	1.079973	N	N	2707	3059	0
E_coli_MG1655_m56	4096	0.941488	N	N	4665	4997	0
E_coli_MG1655_m56	4103	0.915187	N	N	4581	4707	0
E_coli_MG1655_m56	4110	1.227448	N	N	1868	2171	0
E_coli_MG1655_m56	4117	1.690500	N	N	1208	1590	0
E_coli_MG1655_m56	4124	1.592840	N	N	1298	1664	0
E_coli_MG1655_m56	4131	1.590587	N	N	968	1227	0
E_coli_MG1655_m56	4138	1.082307	N	N	2107	2394	0
E_coli_MG1655_m56	4145	1.164420	N	N	3203	3658	0
E_coli_MG1655_m56	4152	0.904247	N	N	3226	3276	0
E_coli_MG1655_m56	4159	1.222620	N	N	1378	1604	0
E_coli_MG1655_m56	4166	2.057955	N	N	1068	1510	0
E_coli_MG1655_m56	4173	1.108575	N	N	2428	2708	0
E_coli_MG1655_m56	4180	1.354046	N	N	1189	1430	0
E_coli_MG1655_m56	4187	1.938744	N	N	1306	1737	0
E_coli_MG1655_m56	4194	1.906447	N	N	975	1352	0
E_coli_MG1655_m56	4201	0.692379	N	N	3530	3450	0
E_coli_MG1655_m56	4208	0.934250	N	N	3944	3838	0
E_coli_MG1655_m56	4215	1.266889	N	N	2894	3290	0
E_coli_MG1655_m56	4222	1.045649	N	N	2056	2228	0
E_coli_MG1655_m56	4229	1.550198	N	N	1913	2428	0
E_coli_MG1655_m56	4236	1.821265	N	N	2799	3466	0
E_coli_MG1655_m56	4243	0.830247	N	N	2833	2932	0
E_coli_MG1655_m56	4250	0.754892	N	N	4913	4947	0
E_coli_MG1655_m56	4257	0.854418	N	N	3054	3179	0
E_coli_MG1655_m56	4264	0.890763	N	N	3446	3583	0
E_coli_MG1655_m56	4271	1.098819	N	N	2863	3234	0
E_coli_MG1655_m56	4278	1.364264	N	N	2416	2802	0
E_coli_MG1655_m56	4285	1.109301	N	N	2212	2376	0
E_coli_MG1655_m56	4292	0.551751	N	N	3868	3670	0
E_coli_MG1655_m56	4299	1.084540	N	N	5485	6119	0
E_coli_MG1655_m56	4306	0.995515	N	N	4452	4831	0
E_coli_MG1655_m56	4313	0.686686	N	N	5307	5207	0
E_coli_MG1655_m56	4320	0.953120	N	N	4017	4339	0
E_coli_MG1655_m56	4327	1.291643	N	N	4303	5082	0
E_coli_MG1655_m56	4334	1.365009	N	N	3533	4226	0
E_coli_MG1655_m56	4341	1.227081	N	N	4931	5439	0
E_coli_MG1655_m56	4348	0.685846	N	N	2179	2142	0
E_coli_MG1655_m56	4355	1.326121	N	N	1734	2066	0
E_coli_MG1655_m56	4362	0.804995	N	N	2336	2411	0
E_coli_MG1655_m56	4369	0.971388	N	N	3437	3677	0
E_coli_MG1655_m56	4376	1.281493	N	N	2131	2473	0
E_coli_MG1655_m56	4383	1.492788	N	N	3411	4265	0
E_coli_MG1655_m56	4390	1.353220	N	N	1758	2042	0
E_coli_MG1655_m56	4397	3.177244	N	N	561	1007	0
E_coli_MG1655_m56	4404	1.831178	N	N	811	1078	0
E_coli_MG1655_m56	4411	1.836534	N	N	803	1091	0
E_coli_MG1655_m56	4418	2.164158	N	N	688	1000	0
E_coli_MG1655_m56	4425	-0.578644	N	N	758	578	0
E_coli_MG1655_m56	4432	-0.351645	N	N	731	584	0
E_coli_MG1655_m56	4439	2.886624	N	N	513	876	0
E_coli_MG1655_m56	4446	3.039707	N	N	529	912	0
E_coli_MG1655_m56	4453	0.892481	N	N	2353	2474	0
E_coli_MG1655_m56	4460	1.247355	N	N	5078	5979	0
E_coli_MG1655_m56	4467	1.095465	N	N	4529	5035	0
E_coli_MG1655_m56	4474	0.625755	N	N	6248	5942	0
E_coli_MG1655_m56	4481	0.985676	N	N	10285	11006	0
E_coli_MG1655_m56	4488	0.737138	N	N	7348	7491	0
E_coli_MG1655_m56	4495	0.947515	N	N	11327	12193	0
E_coli_MG1655_m56	4502	1.035157	N	N	9196	10167	0
E_coli_MG1655_m56	4509	1.108441	N	N	5994	6773	0
E_coli_MG1655_m56	4516	0.851492	N	N	3532	3464	0
E_coli_MG1655_m56	4523	0.832310	N	N	5477	5680	0
E_coli_MG1655_m56	4530	0.660950	N	N	3329	3136	0
E_coli_MG1655_m56	4537	1.130339	N	N	1957	2222	0
E_coli_MG1655_m56	4544	1.024551	N	N	5665	6254	0
E_coli_MG1655_m56	4551	1.235516	N	N	2058	2360	0
E_coli_MG1655_m56	4558	1.728947	N	N	1949	2555	0
E_coli_MG1655_m56	4565	1.315036	N	N	2427	2958	0
E_coli_MG1655_m56	4572	1.559021	N	N	2449	3119	0
E_coli_MG1655_m56	4579	1.198436	N	N	3840	4007	0
E_coli_MG1655_m56	4586	0.787012	N	N	4783	4928	0
E_coli_MG1655_m56	4593	0.903687	N	N	5341	5356	0
E_coli_MG1655_m56	4600	1.202423	N	N	2927	3384	0
E_coli_MG1655_m56	4607	0.674719	N	N	3998	3931	0
E_coli_MG1655_m56	4614	1.110270	N	N	2486	2825	0
E_coli_MG1655_m56	4621	1.681035	N	N	1746	2312	0
E_coli_MG1655_m56	4628	1.895147	N	N	1835	2386	0
E_coli_MG1655_m56	4635	0.849125	N	N	2570	2719	0
E_coli_MG1655_m56	4642	1.135577	N	N	3046	3471	0
E_coli_MG1655_m56	4649	1.818052	N	N	2036	2613	0
E_coli_MG1655_m56	4656	1.052698	N	N	3418	3770	0
E_coli_MG1655_m56	4663	0.987266	N	N	3055	3325	0
E_coli_MG1655_m56	4670	1.730778	N	N	2879	3824	0
E_coli_MG1655_m56	4677	0.757477	N	N	2493	2494	0
E_coli_MG1655_m56	4684	1.231603	N	N	2883	3469	0
E_coli_MG1655_m56	4691	1.096412	N	N	2902	3252	0
E_coli_MG1655_m56	4698	0.634195	N	N	2956	2757	0
E_coli_MG1655_m56	4705	0.750183	N	N	4388	4482	0
E_coli_MG1655_m56	4712	0.798895	N	N	4437	4532	0
E_coli_MG1655_m56	4719	0.896128	N	N	3807	4029	0
E_coli_MG1655_m56	4726	1.330455	N	N	3532	3731	0
E_coli_MG1655_m56	4733	1.584343	N	N	1288	1586	0
E_coli_MG1655_m56	4740	1.634593	N	N	1318	1635	0
E_coli_MG1655_m56	4747	1.757366	N	N	1706	2276	0
E_coli_MG1655_m56	4754	1.704236	N	N	891	1174	0
E_coli_MG1655_m56	4761	1.567733	N	N	1355	1717	0
E_coli_MG1655_m56	4768	1.133491	N	N	3205	3682	0
E_coli_MG1655_m56	4775	1.197843	N	N	2203	2546	0
E_coli_MG1655_m56	4782	1.885065	N	N	1583	2177	0
E_coli_MG1655_m56	4789	1.595148	N	N	2141	2577	0
E_coli_MG1655_m56	4796	0.857755	N	N	2857	2831	0
E_coli_MG1655_m56	4803	1.283306	N	N	2498	2958	0
E_coli_MG1655_m56	4810	1.144438	N	N	4518	5167	0
E_coli_MG1655_m56	4817	0.876588	N	N	3664	3888	0
E_coli_MG1655_m56	4824	1.095381	N	N	3495	3916	0
E_coli_MG1655_m56	4831	0.739891	N	N	6425	6533	0
E_coli_MG1655_m56	4838	1.038834	N	N	6483	7065	0
E_coli_MG1655_m56	4845	1.067652	N	N	6019	6726	0
E_coli_MG1655_m56	4852	1.048040	N	N	4830	5341	0
E_coli_MG1655_m56	4859	1.631361	N	N	2077	2631	0
E_coli_MG1655_m56	4866	1.079949	N	N	2453	2611	0
E_coli_MG1655_m56	4873	1.532517	N	N	1669	2088	0
E_coli_MG1655_m56	4880	1.267907	N	N	2651	3155	0
E_coli_MG1655_m56	4887	1.100229	N	N	4675	5267	0
E_coli_MG1655_m56	4894	1.035542	N	N	3555	3924	0
E_coli_MG1655_m56	4901	0.680033	N	N	2013	1987	0
E_coli_MG1655_m56	4908	1.441417	N	N	2651	3243	0
E_coli_MG1655_m56	4915	1.447792	N	N	2447	3023	0
E_coli_MG1655_m56	4922	0.870930	N	N	3514	3611	0
E_coli_MG1655_m56	4929	0.912705	N	N	5548	5773	0
E_coli_MG1655_m56	4936	0.950953	N	N	4388	4777	0
E_coli_MG1655_m56	4943	0.931738	N	N	2905	3111	0
E_coli_MG1655_m56	4950	0.632607	N	N	4643	4549	0
E_coli_MG1655_m56	4957	1.142966	N	N	3491	3962	0
E_coli_MG1655_m56	4964	1.323528	N	N	5118	5939	0
E_coli_MG1655_m56	4971	1.134854	N	N	4245	4779	0
E_coli_MG1655_m56	4978	1.069048	N	N	1869	2057	0
E_coli_MG1655_m56	4985	0.786508	N	N	2370	2402	0
E_coli_MG1655_m56	4992	2.460396	N	N	592	906	0
E_coli_MG1655_m56	4999	-2.344662	N	N	446	0	0
E_coli_MG1655_m56	5006	0.291154	N	N	441	433	0
E_coli_MG1655_m56	5013	-2.344662	N	N	466	0	0
E_coli_MG1655_m56	5020	2.161514	N	N	826	1213	0
E_coli_MG1655_m56	5027	1.818199	N	N	1546	2128	0
E_coli_MG1655_m56	5034	1.168288	N	N	1657	1894	0
E_coli_MG1655_m56	5041	1.143212	N	N	1870	2125	0
E_coli_MG1655_m56	5048	1.410279	N	N	1517	1817	0
E_coli_MG1655_m56	5055	3.230982	N	N	552	1003	0
E_coli_MG1655_m56	5062	2.556299	N	N	608	873	0
E_coli_MG1655_m56	5069	-2.344662	N	N	525	0	0
E_coli_MG1655_m56	5076	1.880460	N	N	808	1064	0
E_coli_MG1655_m56	5083	-0.571014	N	N	762	562	0
E_coli_MG1655_m56	5090	1.143828	N	N	3163	3380	0
E_coli_MG1655_m56	5097	1.537120	N	N	1397	1715	0
E_coli_MG1655_m56	5104	1.436741	N	N	1409	1728	0
E_coli_MG1655_m56	5111	0.679866	N	N	3668	3344	0
E_coli_MG1655_m56	5118	1.418885	N	N	1112	1343	0
E_coli_MG1655_m56	5125	1.528959	N	N	1050	1333	0
E_coli_MG1655_m56	5132	0.984792	N	N	3368	3655	0
E_coli_MG1655_m56	5139	1.799274	N	N	1572	2108	0
E_coli_MG1655_m56	5146	0.822057	N	N	3740	3881	0
E_coli_MG1655_m56	5153	0.907762	N	N	4543	4738	0
E_coli_MG1655_m56	5160	1.026845	N	N	2192	2371	0
E_coli_MG1655_m56	5167	0.476876	N	N	3547	3265	0
E_coli_MG1655_m56	5174	1.261844	N	N	2025	2383	0
E_coli_MG1655_m56	5181	0.662589	N	N	3116	2981	0
E_coli_MG1655_m56	5188	0.794413	N	N	3100	3179	0
E_coli_MG1655_m56	5195	0.843256	N	N	2088	2011	0
E_coli_MG1655_m56	5202	0.666103	N	N	2175	2118	0
E_coli_MG1655_m56	5209	0.625891	N	N	2827	2734	0
E_coli_MG1655_m56	5216	0.885177	N	N	1589	1659	0
E_coli_MG1655_m56	5223	1.062568	N	N	2732	2905	0
E_coli_MG1655_m56	5230	0.891340	N	N	4133	4393	0
E_coli_MG1655_m56	5237	0.853732	N	N	3859	4006	0
E_coli_MG1655_m56	5244	0.677837	N	N	8050	7780	0
E_coli_MG1655_m56	5251	0.766410	N	N	7696	7840	0
E_coli_MG1655_m56	5258	1.004723	N	N	10734	10983	0
E_coli_MG1655_m56	5265	1.046732	N	N	4167	4373	0
E_coli_MG1655_m56	5272	0.861975	N	N	5858	6083	0
E_coli_MG1655_m56	5279	0.912402	N	N	4758	5036	0
E_coli_MG1655_m56	5286	0.892065	N	N	4010	4274	0
E_coli_MG1655_m56	5293	0.785537	N	N	5154	5152	0
E_coli_MG1655_m56	5300	1.057457	N	N	3630	4020	0
E_coli_MG1655_m56	5307	0.973820	N	N	1192	1275	0
E_coli_MG1655_m56	5314	1.069498	N	N	2058	2386	0
E_coli_MG1655_m56	5321	0.390066	N	N	4349	3935	0
E_coli_MG1655_m56	5328	1.202478	N	N	2442	2666	0
E_coli_MG1655_m56	5335	0.615502	N	N	9462	9128	0
E_coli_MG1655_m56	5342	0.630609	N	N	11492	11299	0
E_coli_MG1655_m56	5349	0.925350	N	N	4055	4345	0
E_coli_MG1655_m56	5356	0.754265	N	N	7868	7972	0
E_coli_MG1655_m56	5363	1.076251	N	N	6683	7032	0
E_coli_MG1655_m56	5370	0.478894	N	N	13432	12361	0
E_coli_MG1655_m56	5377	0.590423	N	N	10473	10057	0
E_coli_MG1655_m56	5384	0.488741	N	N	8205	7131	0
E_coli_MG1655_m56	5391	0.987928	N	N	2706	2860	0
E_coli_MG1655_m56	5398	0.955017	N	N	2805	2862	0
E_coli_MG1655_m56	5405	0.902975	N	N	4259	4446	0
E_coli_MG1655_m56	5412	0.406761	N	N	10423	9353	0
E_coli_MG1655_m56	5419	0.868900	N	N	13809	14247	0
E_coli_MG1655_m56	5426	0.632410	N	N	23252	22512	0
E_coli_MG1655_m56	5433	0.444369	N	N	18686	16994	0
E_coli_MG1655_m56	5440	0.992245	N	N	12420	13676	0
E_coli_MG1655_m56	5447	0.581721	N	N	9163	8612	0
E_coli_MG1655_m56	5454	0.766039	N	N	7235	6888	0
E_coli_MG1655_m56	5461	0.950904	N	N	7454	7545	0
E_coli_MG1655_m56	5468	1.302260	N	N	2066	2462	0
E_coli_MG1655_m56	5475	0.704731	N	N	5565	5527	0
E_coli_MG1655_m56	5482	1.439665	N	N	4130	5013	0
E_coli_MG1655_m56	5489	0.909351	N	N	5176	5464	0
E_coli_MG1655_m56	5496	0.723433	N	N	6488	6483	0
E_coli_MG1655_m56	5503	0.894011	N	N	2294	2425	0
E_coli_MG1655_m56	5510	1.229454	N	N	2162	2374	0
E_coli_MG1655_m56	5517	1.136872	N	N	1361	1524	0
E_coli_MG1655_m56	5524	-0.091058	N	N	746	665	0
E_coli_MG1655_m56	5531	2.643170	N	N	537	860	0
E_coli_MG1655_m56	5538	1.960545	N	N	620	852	0
E_coli_MG1655_m56	5545	5.112956	N	N	397	963	1
E_coli_MG1655_m56	5552	2.044777	N	N	1120	1498	0
E_coli_MG1655_m56	5559	1.454918	N	N	2568	2630	0
E_coli_MG1655_m56	5566	0.869320	N	N	4270	3878	0
E_coli_MG1655_m56	5573	1.236735	N	N	3227	3209	0
E_coli_MG1655_m56	5580	1.401827	N	N	1277	1502	0
E_coli_MG1655_m56	5587	1.198738	N	N	422	443	0
E_coli_MG1655_m56	5594	-2.344662	N	N	437	0	0
E_coli_MG1655_m56	5601	2.576067	N	N	550	878	0
E_coli_MG1655_m56	5608	3.101118	N	N	546	903	0
E_coli_MG1655_m56	5615	-0.364819	N	N	656	468	0
E_coli_MG1655_m56	5622	-2.344662	N	N	599	0	0
E_coli_MG1655_m56	5629	-0.625465	N	N	2254	1253	0
E_coli_MG1655_m56	5636	0.123132	N	N	7035	4111	0
E_coli_MG1655_m56	5643	0.441927	N	N	21274	19521	0
E_coli_MG1655_m56	5650	0.626543	N	N	6655	6093	0
E_coli_MG1655_m56	5657	1.727570	N	N	1381	1725	0
E_coli_MG1655_m56	5664	1.068992	N	N	1442	1610	0
E_coli_MG1655_m56	5671	1.068796	N	N	1816	2021	0
E_coli_MG1655_m56	5678	1.985989	N	N	793	1104	0
E_coli_MG1655_m56	5685	0.893969	N	N	1779	1752	0
E_coli_MG1655_m56	5692	0.900580	N	N	1845	1948	0
E_coli_MG1655_m56	5699	0.912988	N	N	1881	1947	0
E_coli_MG1655_m56	5706	1.121153	N	N	2418	2740	0
E_coli_MG1655_m56	5713	1.316428	N	N	1503	1793	0
E_coli_MG1655_m56	5720	2.129027	N	N	820	1192	0
E_coli_MG1655_m56	5727	2.299875	N	N	785	1140	0
E_coli_MG1655_m56	5734	2.280610	N	N	656	989	0
E_coli_MG1655_m56	5741	1.878364	N	N	898	1219	0
E_coli_MG1655_m56	5748	1.681094	N	N	1173	1541	0
E_coli_MG1655_m56	5755	0.864724	N	N	1594	1630	0
E_coli_MG1655_m56	5762	1.084077	N	N	2851	3191	0
E_coli_MG1655_m56	5769	0.720621	N	N	3663	3647	0
E_coli_MG1655_m56	5776	1.804447	N	N	1452	1969	0
E_coli_MG1655_m56	5783	1.126546	N	N	1722	1936	0
E_coli_MG1655_m56	5790	1.209426	N	N	1561	1809	0
E_coli_MG1655_m56	5797	1.184046	N	N	2192	2468	0
E_coli_MG1655_m56	5804	0.743758	N	N	3307	3347	0
E_coli_MG1655_m56	5811	0.984020	N	N	3361	3571	0
E_coli_MG1655_m56	5818	1.154108	N	N	2367	2673	0
E_coli_MG1655_m56	5825	1.116658	N	N	1801	1991	0
E_coli_MG1655_m56	5832	1.314689	N	N	1073	1271	0
E_coli_MG1655_m56	5839	0.941845	N	N	2526	2728	0
E_coli_MG1655_m56	5846	1.038329	N	N	2930	2986	0
E_coli_MG1655_m56	5853	0.870464	N	N	2111	2198	0
E_coli_MG1655_m56	5860	0.703663	N	N	3876	3690	0
E_coli_MG1655_m56	5867	1.506778	N	N	1387	1711	0
E_coli_MG1655_m56	5874	1.208006	N	N	2172	2515	0
E_coli_MG1655_m56	5881	0.956174	N	N	3702	3996	0
E_coli_MG1655_m56	5888	1.618688	N	N	2007	2559	0
E_coli_MG1655_m56	5895	1.348146	N	N	3973	4597	0
E_coli_MG1655_m56	5902	0.800648	N	N	4657	4712	0
E_coli_MG1655_m56	5909	1.518055	N	N	1159	1429	0
E_coli_MG1655_m56	5916	1.820267	N	N	1297	1764	0
E_coli_MG1655_m56	5923	1.392643	N	N	1920	2340	0
E_coli_MG1655_m56	5930	1.228352	N	N	1015	1191	0
E_coli_MG1655_m56	5937	1.347728	N	N	3716	4467	0
E_coli_MG1655_m56	5944	1.004667	N	N	4554	4938	0
E_coli_MG1655_m56	5951	1.404213	N	N	2018	2469	0
E_coli_MG1655_m56	5958	0.879295	N	N	5139	5118	0
E_coli_MG1655_m56	5965	0.514181	N	N	5877	5488	0
E_coli_MG1655_m56	5972	0.513130	N	N	6629	5908	0
E_coli_MG1655_m56	5979	0.852055	N	N	6340	6577	0
E_coli_MG1655_m56	5986	0.704995	N	N	4389	4269	0
E_coli_MG1655_m56	5993	0.765924	N	N	3005	3067	0
E_coli_MG1655_m56	6000	1.646575	N	N	1181	1547	0
E_coli_MG1655_m56	6007	1.949921	N	N	1771	1949	0
E_coli_MG1655_m56	6014	1.005554	N	N	1998	2043	0
E_coli_MG1655_m56	6021	1.494948	N	N	1695	2027	0
E_coli_MG1655_m56	6028	1.825139	N	N	1332	1807	0
E_coli_MG1655_m56	6035	1.515475	N	N	1520	1863	0
E_coli_MG1655_m56	6042	0.910127	N	N	3200	3427	0
E_coli_MG1655_m56	6049	1.399937	N	N	1437	1730	0
E_coli_MG1655_m56	6056	1.028219	N	N	2048	2286	0
E_coli_MG1655_m56	6063	1.001891	N	N	2399	2542	0
E_coli_MG1655_m56	6070	0.695505	N	N	2370	2344	0
E_coli_MG1655_m56	6077	0.916989	N	N	3824	4065	0
E_coli_MG1655_m56	6084	0.856510	N	N	3710	3868	0
E_coli_MG1655_m56	6091	1.578942	N	N	2866	3710	0
E_coli_MG1655_m56	6098	0.849393	N	N	4414	4544	0
E_coli_MG1655_m56	6105	1.888599	N	N	1953	2690	0
E_coli_MG1655_m56	6112	1.719192	N	N	2095	2532	0
E_coli_MG1655_m56	6119	1.395581	N	N	1915	2224	0
E_coli_MG1655_m56	6126	1.862419	N	N	921	1266	0
E_coli_MG1655_m56	6133	1.448493	N	N	1248	1515	0
E_coli_MG1655_m56	6140	0.856902	N	N	2419	2523	0
E_coli_MG1655_m56	6147	0.949556	N	N	4675	4974	0
E_coli_MG1655_m56	6154	1.547952	N	N	2012	2538	0
E_coli_MG1655_m56	6161	1.693302	N	N	2536	3416	0
E_coli_MG1655_m56	6168	0.969291	N	N	3593	3912	0
E_coli_MG1655_m56	6175	0.987991	N	N	3217	3496	0
E_coli_MG1655_m56	6182	1.675528	N	N	2242	2966	0
E_coli_MG1655_m56	6189	0.887018	N	N	2348	2493	0
E_coli_MG1655_m56	6196	1.208253	N	N	1018	1185	0
E_coli_MG1655_m56	6203	2.615676	N	N	703	1105	0
E_coli_MG1655_m56	6210	1.784751	N	N	607	817	0
E_coli_MG1655_m56	6217	0.176261	N	N	597	470	0
E_coli_MG1655_m56	6224	2.072652	N	N	669	961	0
E_coli_MG1655_m56	6231	1.701807	N	N	1418	1870	0
E_coli_MG1655_m56	6238	1.691078	N	N	1284	1686	0
E_coli_MG1655_m56	6245	1.126821	N	N	1747	1968	0
E_coli_MG1655_m56	6252	1.102639	N	N	3259	3671	0
E_coli_MG1655_m56	6259	1.326961	N	N	2722	3256	0
E_coli_MG1655_m56	6266	1.063786	N	N	3668	4075	0
E_coli_MG1655_m56	6273	1.587081	N	N	2225	2845	0
E_coli_MG1655_m56	6280	1.313948	N	N	1281	1528	0
E_coli_MG1655_m56	6287	1.585210	N	N	806	1006	0
E_coli_MG1655_m56	6294	-2.344662	N	N	425	0	0
E_coli_MG1655_m56	6301	2.695906	N	N	607	973	0
E_coli_MG1655_m56	6308	1.535371	N	N	1007	1252	0
E_coli_MG1655_m56	6315	1.407784	N	N	1823	2181	0
E_coli_MG1655_m56	6322	1.575219	N	N	2433	3124	0
E_coli_MG1655_m56	6329	1.436115	N	N	1788	2146	0
E_coli_MG1655_m56	6336	1.172773	N	N	4040	4631	0
E_coli_MG1655_m56	6343	0.806210	N	N	3647	3771	0
E_coli_MG1655_m56	6350	1.456610	N	N	1884	2211	0
E_coli_MG1655_m56	6357	1.432293	N	N	1827	2254	0
E_coli_MG1655_m56	6364	1.270237	N	N	3017	3557	0
E_coli_MG1655_m56	6371	1.321550	N	N	3081	3648	0
E_coli_MG1655_m56	6378	0.939258	N	N	4945	5277	0
E_coli_MG1655_m56	6385	0.795973	N	N	7858	8038	0
E_coli_MG1655_m56	6392	1.334759	N	N	5507	6513	0
E_coli_MG1655_m56	6399	1.167818	N	N	5395	6203	0
E_coli_MG1655_m56	6406	0.745474	N	N	7677	7724	0
E_coli_MG1655_m56	6413	0.603518	N	N	7417	7012	0
E_coli_MG1655_m56	6420	1.208818	N	N	3283	3751	0
E_coli_MG1655_m56	6427	1.134835	N	N	3099	3114	0
E_coli_MG1655_m56	6434	0.973863	N	N	2865	3119	0
E_coli_MG1655_m56	6441	0.480575	N	N	3317	3116	0
E_coli_MG1655_m56	6448	1.078430	N	N	2389	2633	0
E_coli_MG1655_m56	6455	1.113636	N	N	1766	1962	0
E_coli_MG1655_m56	6462	0.844799	N	N	4982	5176	0
E_coli_MG1655_m56	6469	1.472081	N	N	2874	3517	0
E_coli_MG1655_m56	6476	1.671620	N	N	1114	1461	0
E_coli_MG1655_m56	6483	1.456937	N	N	2564	3200	0
E_coli_MG1655_m56	6490	0.621325	N	N	2625	2638	0
E_coli_MG1655_m56	6497	1.296696	N	N	2417	2871	0
E_coli_MG1655_m56	6504	0.599043	N	N	3570	3441	0
E_coli_MG1655_m56	6511	1.243513	N	N	4144	4793	0
E_coli_MG1655_m56	6518	1.124963	N	N	2963	3219	0
E_coli_MG1655_m56	6525	1.022523	N	N	5768	6331	0
E_coli_MG1655_m56	6532	0.553120	N	N	7159	6760	0
E_coli_MG1655_m56	6539	0.740938	N	N	4882	5026	0
E_coli_MG1655_m56	6546	1.130795	N	N	8158	9147	0
E_coli_MG1655_m56	6553	0.785863	N	N	8933	8479	0
E_coli_MG1655_m56	6560	0.909471	N	N	6306	6581	0
E_coli_MG1655_m56	6567	0.876607	N	N	10346	10980	0
E_coli_MG1655_m56	6574	0.769014	N	N	5336	5349	0
E_coli_MG1655_m56	6581	0.774301	N	N	7950	7619	0
E_coli_MG1655_m56	6588	1.086355	N	N	10104	11083	0
E_coli_MG1655_m56	6595	1.263753	N	N	5294	6342	0
E_coli_MG1655_m56	6602	0.995760	N	N	5843	6405	0
E_coli_MG1655_m56	6609	0.725902	N	N	5956	6031	0
E_coli_MG1655_m56	6616	0.845088	N	N	5848	6036	0
E_coli_MG1655_m56	6623	1.037593	N	N	3771	4268	0
E_coli_MG1655_m56	6630	1.223028	N	N	4696	5198	0
E_coli_MG1655_m56	6637	1.086755	N	N	3679	4129	0
E_coli_MG1655_m56	6644	0.991574	N	N	9477	10528	0
E_coli_MG1655_m56	6651	1.494292	N	N	7150	8466	0
E_coli_MG1655_m56	6658	1.187199	N	N	7223	8024	0
E_coli_MG1655_m56	6665	1.069338	N	N	7372	8317	0
E_coli_MG1655_m56	6672	1.190559	N	N	4353	5008	0
E_coli_MG1655_m56	6679	0.798608	N	N	5180	5303	0
E_coli_MG1655_m56	6686	1.386410	N	N	5638	6915	0
E_coli_MG1655_m56	6693	1.272581	N	N	2685	3168	0
E_coli_MG1655_m56	6700	1.304615	N	N	4536	5205	0
E_coli_MG1655_m56	6707	1.147653	N	N	5409	6035	0
E_coli_MG1655_m56	6714	1.017496	N	N	5444	5996	0
E_coli_MG1655_m56	6721	1.187325	N	N	9446	10874	0
E_coli_MG1655_m56	6728	0.945919	N	N	6382	6872	0
E_coli_MG1655_m56	6735	0.953909	N	N	8890	9880	0
E_coli_MG1655_m56	6742	0.822618	N	N	10386	10806	0
E_coli_MG1655_m56	6749	0.841395	N	N	15768	16293	0
E_coli_MG1655_m56	6756	1.275111	N	N	18430	21881	0
E_coli_MG1655_m56	6763	0.930249	N	N	21177	22313	0
E_coli_MG1655_m56	6770	1.045629	N	N	17798	19355	0
E_coli_MG1655_m56	6777	1.173726	N	N	19603	21593	0
E_coli_MG1655_m56	6784	1.075621	N	N	14934	16200	0
E_coli_MG1655_m56	6791	0.851626	N	N	9690	10209	0
E_coli_MG1655_m56	6798	1.095214	N	N	12031	13439	0
E_coli_MG1655_m56	6805	1.018100	N	N	2920	3256	0
E_coli_MG1655_m56	6812	1.271318	N	N	6643	7795	0
E_coli_MG1655_m56	6819	1.446706	N	N	2908	3654	0
E_coli_MG1655_m56	6826	1.634481	N	N	1941	2520	0
E_coli_MG1655_m56	6833	1.145349	N	N	3458	3899	0
E_coli_MG1655_m56	6840	1.044357	N	N	5425	5850	0
E_coli_MG1655_m56	6847	0.925264	N	N	9035	9406	0
E_coli_MG1655_m56	6854	0.978273	N	N	13632	14879	0
E_coli_MG1655_m56	6861	1.463447	N	N	14525	17640	0
E_coli_MG1655_m56	6868	0.988830	N	N	10690	11750	0
E_coli_MG1655_m56	6875	1.490331	N	N	6942	8454	0
E_coli_MG1655_m56	6882	1.679944	N	N	8359	9873	0
E_coli_MG1655_m56	6889	0.948751	N	N	7415	7965	0
E_coli_MG1655_m56	6896	0.960638	N	N	9932	10024	0
E_coli_MG1655_m56	6903	0.708038	N	N	13006	12397	0
E_coli_MG1655_m56	6910	1.244518	N	N	17898	21513	0
E_coli_MG1655_m56	6917	1.140843	N	N	16908	19215	0
E_coli_MG1655_m56	6924	1.381398	N	N	14756	17869	0
E_coli_MG1655_m56	6931	0.770871	N	N	12697	12876	0
E_coli_MG1655_m56	6938	1.385280	N	N	5550	6749	0
E_coli_MG1655_m56	6945	1.362496	N	N	2412	2880	0
E_coli_MG1655_m56	6952	1.421329	N	N	4827	5927	0
E_coli_MG1655_m56	6959	0.915304	N	N	4503	4784	0
E_coli_MG1655_m56	6966	1.435134	N	N	7382	9098	0
E_coli_MG1655_m56	6973	1.309913	N	N	13845	16488	0
E_coli_MG1655_m56	6980	1.071147	N	N	5529	6321	0
E_coli_MG1655_m56	6987	1.349574	N	N	6016	7215	0
E_coli_MG1655_m56	6994	1.623248	N	N	5201	6743	0
E_coli_MG1655_m56	7001	0.947889	N	N	6120	6616	0
E_coli_MG1655_m56	7008	0.978996	N	N	10790	11680	0
E_coli_MG1655_m56	7015	0.828667	N	N	12162	12594	0
E_coli_MG1655_m56	7022	1.122074	N	N	5175	5710	0
E_coli_MG1655_m56	7029	0.942007	N	N	7866	7694	0
E_coli_MG1655_m56	7036	0.747477	N	N	5676	5658	0
E_coli_MG1655_m56	7043	1.049188	N	N	4261	4685	0
E_coli_MG1655_m56	7050	0.862646	N	N	5985	6238	0
E_coli_MG1655_m56	7057	1.205940	N	N	9608	11442	0
E_coli_MG1655_m56	7064	1.098374	N	N	11459	12809	0
E_coli_MG1655_m56	7071	1.080349	N	N	13875	15689	0
E_coli_MG1655_m56	7078	1.090557	N	N	12355	13837	0
E_coli_MG1655_m56	7085	0.950127	N	N	16193	17296	0
E_coli_MG1655_m56	7092	0.990676	N	N	15479	16787	0
E_coli_MG1655_m56	7099	1.141892	N	N	13478	15429	0
E_coli_MG1655_m56	7106	0.856462	N	N	13009	13547	0
E_coli_MG1655_m56	7113	0.546371	N	N	10355	9653	0
E_coli_MG1655_m56	7120	1.224959	N	N	7358	8650	0
E_coli_MG1655_m56	7127	1.413517	N	N	3595	4217	0
E_coli_MG1655_m56	7134	1.327275	N	N	3583	4298	0
E_coli_MG1655_m56	7141	0.834257	N	N	4865	5028	0
E_coli_MG1655_m56	7148	1.026589	N	N	8281	8983	0
E_coli_MG1655_m56	7155	1.100621	N	N	4428	4958	0
E_coli_MG1655_m56	7162	1.142435	N	N	14101	16052	0
E_coli_MG1655_m56	7169	1.421787	N	N	5267	6429	0
E_coli_MG1655_m56	7176	0.974136	N	N	4799	5246	0
E_coli_MG1655_m56	7183	1.242858	N	N	11882	13481	0
E_coli_MG1655_m56	7190	1.128131	N	N	9775	11132	0
E_coli_MG1655_m56	7197	0.980940	N	N	16206	17087	0
E_coli_MG1655_m56	7204	0.920513	N	N	26037	27769	0
E_coli_MG1655_m56	7211	1.046699	N	N	14050	15372	0
E_coli_MG1655_m56	7218	1.331546	N	N	12889	15479	0
E_coli_MG1655_m56	7225	1.018926	N	N	6619	6938	0
E_coli_MG1655_m56	7232	1.404156	N	N	3599	4454	0
E_coli_MG1655_m56	7239	1.067756	N	N	4079	4403	0
E_coli_MG1655_m56	7246	1.003838	N	N	2255	2440	0
E_coli_MG1655_m56	7253	1.054058	N	N	10394	11392	0
E_coli_MG1655_m56	7260	1.125891	N	N	7245	8158	0
E_coli_MG1655_m56	7267	1.442022	N	N	7603	9480	0
E_coli_MG1655_m56	7274	1.008704	N	N	4645	5082	0
E_coli_MG1655_m56	7281	1.606589	N	N	3510	4525	0
E_coli_MG1655_m56	7288	0.816601	N	N	10953	11309	0
E_coli_MG1655_m56	7295	1.718108	N	N	2532	3380	0
E_coli_MG1655_m56	7302	1.270958	N	N	14608	17228	0
E_coli_MG1655_m56	7309	0.928303	N	N	9578	9936	0
E_coli_MG1655_m56	7316	1.075850	N	N	10252	11569	0
E_coli_MG1655_m56	7323	1.138175	N	N	9834	11209	0
E_coli_MG1655_m56	7330	1.396859	N	N	9971	12093	0
E_coli_MG1655_m56	7337	1.157554	N	N	12111	13685	0
E_coli_MG1655_m56	7344	0.944014	N	N	9129	9802	0
E_coli_MG1655_m56	7351	1.158719	N	N	17031	18743	0
E_coli_MG1655_m56	7358	1.367343	N	N	16720	20205	0
E_coli_MG1655_m56	7365	0.914468	N	N	18662	20135	0
E_coli_MG1655_m56	7372	0.949271	N	N	13042	14729	0
E_coli_MG1655_m56	7379	1.214580	N	N	19040	22239	0
E_coli_MG1655_m56	7386	1.368003	N	N	8704	10657	0
E_coli_MG1655_m56	7393	1.140700	N	N	8643	9328	0
E_coli_MG1655_m56	7400	1.038417	N	N	10380	11482	0
E_coli_MG1655_m56	7407	1.292854	N	N	2400	2891	0
E_coli_MG1655_m56	7414	1.789954	N	N	2426	3255	0
E_coli_MG1655_m56	7421	1.981262	N	N	1727	2403	0
E_coli_MG1655_m56	7428	1.515104	N	N	9319	11030	0
E_coli_MG1655_m56	7435	0.783067	N	N	6538	6624	0
E_coli_MG1655_m56	7442	1.678163	N	N	9764	12628	0
E_coli_MG1655_m56	7449	1.249915	N	N	9032	10660	0
E_coli_MG1655_m56	7456	0.808048	N	N	14345	14787	0
E_coli_MG1655_m56	7463	1.015126	N	N	7567	8339	0
E_coli_MG1655_m56	7470	1.483034	N	N	4918	6136	0
E_coli_MG1655_m56	7477	1.619957	N	N	3067	3902	0
E_coli_MG1655_m56	7484	1.231751	N	N	4053	4503	0
E_coli_MG1655_m56	7491	1.429288	N	N	6661	7845	0
E_coli_MG1655_m56	7498	1.690012	N	N	17275	22285	0
E_coli_MG1655_m56	7505	0.933089	N	N	24856	27354	0
E_coli_MG1655_m56	7512	1.079153	N	N	20733	22099	0
E_coli_MG1655_m56	7519	1.533002	N	N	31104	38924	0
E_coli_MG1655_m56	7526	1.233777	N	N	20142	22705	0
E_coli_MG1655_m56	7533	1.396400	N	N	11474	14036	0
E_coli_MG1655_m56	7540	1.154749	N	N	10509	11491	0
E_coli_MG1655_m56	7547	0.969910	N	N	15606	16932	0
E_coli_MG1655_m56	7554	1.136400	N	N	17939	20239	0
E_coli_MG1655_m56	7561	1.149805	N	N	12331	14095	0
E_coli_MG1655_m56	7568	1.050421	N	N	18121	20246	0
E_coli_MG1655_m56	7575	0.953575	N	N	19358	20751	0
E_coli_MG1655_m56	7582	1.184087	N	N	6320	7318	0
E_coli_MG1655_m56	7589	0.901601	N	N	4521	4726	0
E_coli_MG1655_m56	7596	1.010624	N	N	5106	5380	0
E_coli_MG1655_m56	7603	0.934698	N	N	3105	3302	0
E_coli_MG1655_m56	7610	1.297910	N	N	2937	3491	0
E_coli_MG1655_m56	7617	0.963569	N	N	10283	10959	0
E_coli_MG1655_m56	7624	0.604348	N	N	15002	14520	0
E_coli_MG1655_m56	7631	1.127820	N	N	9521	10585	0
E_coli_MG1655_m56	7638	1.323705	N	N	8530	10092	0
E_coli_MG1655_m56	7645	1.179797	N	N	11984	13827	0
E_coli_MG1655_m56	7652	1.058611	N	N	10242	10810	0
E_coli_MG1655_m56	7659	1.005725	N	N	9348	10011	0
E_coli_MG1655_m56	7666	0.659362	N	N	14192	14014	0
E_coli_MG1655_m56	7673	0.839983	N	N	8106	8466	0
E_coli_MG1655_m56	7680	0.993161	N	N	4707	5126	0
E_coli_MG1655_m56	7687	0.994991	N	N	6365	6946	0
E_coli_MG1655_m56	7694	1.108823	N	N	6561	7492	0
E_coli_MG1655_m56	7701	0.776925	N	N	7219	7265	0
E_coli_MG1655_m56	7708	1.369560	N	N	4542	5554	0
E_coli_MG1655_m56	7715	1.248878	N	N	3634	4237	0
E_coli_MG1655_m56	7722	0.969353	N	N	8867	9622	0
E_coli_MG1655_m56	7729	0.805018	N	N	6497	6641	0
E_coli_MG1655_m56	7736	0.807975	N	N	7363	7459	0
E_coli_MG1655_m56	7743	0.805442	N	N	7703	7489	0
E_coli_MG1655_m56	7750	1.067034	N	N	8639	9140	0
E_coli_MG1655_m56	7757	1.074565	N	N	3964	4509	0
E_coli_MG1655_m56	7764	0.658478	N	N	4538	4491	0
E_coli_MG1655_m56	7771	1.246586	N	N	6668	7797	0
E_coli_MG1655_m56	7778	1.171512	N	N	5394	6215	0
E_coli_MG1655_m56	7785	0.650341	N	N	6231	6079	0
E_coli_MG1655_m56	7792	1.570791	N	N	3274	4185	0
E_coli_MG1655_m56	7799	1.389361	N	N	2198	2494	0
E_coli_MG1655_m56	7806	1.240343	N	N	1560	1817	0
E_coli_MG1655_m56	7813	1.240439	N	N	1902	2218	0
E_coli_MG1655_m56	7820	0.617032	N	N	8536	7978	0
E_coli_MG1655_m56	7827	1.420310	N	N	6887	8488	0
E_coli_MG1655_m56	7834	1.123127	N	N	11406	12834	0
E_coli_MG1655_m56	7841	0.631029	N	N	9974	9719	0
E_coli_MG1655_m56	7848	1.100260	N	N	9749	11207	0
E_coli_MG1655_m56	7855	0.994159	N	N	7780	8976	0
E_coli_MG1655_m56	7862	1.107243	N	N	11701	12914	0
E_coli_MG1655_m56	7869	1.150402	N	N	10051	10386	0
E_coli_MG1655_m56	7876	0.824807	N	N	8252	9137	0
E_coli_MG1655_m56	7883	1.021259	N	N	2830	2902	0
E_coli_MG1655_m56	7890	1.358900	N	N	3388	3757	0
E_coli_MG1655_m56	7897	1.480062	N	N	2282	2540	0
E_coli_MG1655_m56	7904	1.692026	N	N	1797	2278	0
E_coli_MG1655_m56	7911	1.534935	N	N	1540	1954	0
E_coli_MG1655_m56	7918	1.077498	N	N	2768	2836	0
E_coli_MG1655_m56	7925	1.315158	N	N	2420	2840	0
E_coli_MG1655_m56	7932	1.174586	N	N	1752	1965	0
E_coli_MG1655_m56	7939	1.260019	N	N	5532	5967	0
E_coli_MG1655_m56	7946	1.300672	N	N	1910	2184	0
E_coli_MG1655_m56	7953	1.237987	N	N	8051	8919	0
E_coli_MG1655_m56	7960	0.997097	N	N	6945	7390	0
E_coli_MG1655_m56	7967	1.035189	N	N	6930	7506	0
E_coli_MG1655_m56	7974	0.803897	N	N	7924	8152	0
E_coli_MG1655_m56	7981	0.818709	N	N	4563	4708	0
E_coli_MG1655_m56	7988	1.291287	N	N	2141	2517	0
E_coli_MG1655_m56	7995	1.918870	N	N	792	1105	0
E_coli_MG1655_m56	8002	2.193197	N	N	663	974	0
E_coli_MG1655_m56	8009	2.052203	N	N	908	1294	0
E_coli_MG1655_m56	8016	1.784832	N	N	939	1281	0
E_coli_MG1655_m56	8023	1.125260	N	N	1527	1675	0
E_coli_MG1655_m56	8030	1.441915	N	N	2302	2840	0
E_coli_MG1655_m56	8037	1.163430	N	N	1586	1808	0
E_coli_MG1655_m56	8044	1.260225	N	N	1825	2146	0
E_coli_MG1655_m56	8051	0.960021	N	N	2306	2485	0
E_coli_MG1655_m56	8058	-0.213216	N	N	710	606	0
E_coli_MG1655_m56	8065	1.589008	N	N	1885	2415	0
E_coli_MG1655_m56	8072	1.329599	N	N	1328	1579	0
E_coli_MG1655_m56	8079	1.387148	N	N	4000	4501	0
E_coli_MG1655_m56	8086	0.987908	N	N	11035	11854	0
E_coli_MG1655_m56	8093	1.123416	N	N	5828	6549	0
E_coli_MG1655_m56	8100	0.749735	N	N	8612	8636	0
E_coli_MG1655_m56	8107	1.083159	N	N	6251	6917	0
E_coli_MG1655_m56	8114	1.294495	N	N	3851	4565	0
E_coli_MG1655_m56	8121	1.570124	N	N	3188	4059	0
E_coli_MG1655_m56	8128	1.294382	N	N	4844	5528	0
E_coli_MG1655_m56	8135	1.078324	N	N	7384	7986	0
E_coli_MG1655_m56	8142	1.184974	N	N	8313	9669	0
E_coli_MG1655_m56	8149	0.907290	N	N	10675	10997	0
E_coli_MG1655_m56	8156	0.606475	N	N	6621	6392	0
E_coli_MG1655_m56	8163	1.057442	N	N	6307	7020	0
E_coli_MG1655_m56	8170	0.719356	N	N	14090	14066	0
E_coli_MG1655_m56	8177	0.852403	N	N	8170	8502	0
E_coli_MG1655_m56	8184	1.238458	N	N	4822	5688	0
E_coli_MG1655_m56	8191	1.902639	N	N	3232	4003	0
E_coli_MG1655_m56	8198	1.958790	N	N	960	1206	0
E_coli_MG1655_m56	8205	1.168498	N	N	1729	1917	0
E_coli_MG1655_m56	8212	0.761880	N	N	1872	1923	0
E_coli_MG1655_m56	8219	0.971506	N	N	1539	1601	0
E_coli_MG1655_m56	8226	1.386477	N	N	3277	3866	0
E_coli_MG1655_m56	8233	0.658820	N	N	5575	5439	0
E_coli_MG1655_m56	8240	0.809458	N	N	6711	6883	0
E_coli_MG1655_m56	8247	0.884172	N	N	3854	4052	0
E_coli_MG1655_m56	8254	0.895142	N	N	2073	2177	0
E_coli_MG1655_m56	8261	1.131337	N	N	6467	7189	0
E_coli_MG1655_m56	8268	0.924303	N	N	2486	2649	0
E_coli_MG1655_m56	8275	0.847748	N	N	8767	8931	0
E_coli_MG1655_m56	8282	0.944240	N	N	11504	12379	0
E_coli_MG1655_m56	8289	0.729062	N	N	13646	13442	0
E_coli_MG1655_m56	8296	0.804570	N	N	12004	12727	0
E_coli_MG1655_m56	8303	1.078274	N	N	12011	12410	0
E_coli_MG1655_m56	8310	0.972838	N	N	12294	13157	0
E_coli_MG1655_m56	8317	1.042829	N	N	13513	14898	0
E_coli_MG1655_m56	8324	0.802088	N	N	9779	9855	0
E_coli_MG1655_m56	8331	0.830985	N	N	4205	4345	0
E_coli_MG1655_m56	8338	1.345512	N	N	6102	7494	0
E_coli_MG1655_m56	8345	0.322671	N	N	4959	4007	0
E_coli_MG1655_m56	8352	0.754850	N	N	3089	3139	0
E_coli_MG1655_m56	8359	0.895638	N	N	7483	7748	0
E_coli_MG1655_m56	8366	1.448188	N	N	2484	2974	0
E_coli_MG1655_m56	8373	1.111963	N	N	2521	2837	0
E_coli_MG1655_m56	8380	1.303328	N	N	3316	3881	0
E_coli_MG1655_m56	8387	0.896642	N	N	2688	2851	0
E_coli_MG1655_m56	8394	1.637058	N	N	1550	1996	0
E_coli_MG1655_m56	8401	1.006151	N	N	2386	2399	0
E_coli_MG1655_m56	8408	0.706530	N	N	6503	6434	0
E_coli_MG1655_m56	8415	1.156362	N	N	5610	5929	0
E_coli_MG1655_m56	8422	1.403827	N	N	3173	3482	0
E_coli_MG1655_m56	8429	0.919685	N	N	3845	4055	0
E_coli_MG1655_m56	8436	0.873634	N	N	6765	7181	0
E_coli_MG1655_m56	8443	1.196733	N	N	5547	6302	0
E_coli_MG1655_m56	8450	1.493514	N	N	6521	7941	0
E_coli_MG1655_m56	8457	1.129937	N	N	2623	3051	0
E_coli_MG1655_m56	8464	0.915429	N	N	1822	1933	0
E_coli_MG1655_m56	8471	1.991587	N	N	1219	1716	0
E_coli_MG1655_m56	8478	1.335081	N	N	3264	3799	0
E_coli_MG1655_m56	8485	0.698294	N	N	6566	6444	0
E_coli_MG1655_m56	8492	0.736193	N	N	3877	3867	0
E_coli_MG1655_m56	8499	1.028529	N	N	3260	3501	0
E_coli_MG1655_m56	8506	0.987722	N	N	3866	4188	0
E_coli_MG1655_m56	8513	1.054461	N	N	2344	2491	0
E_coli_MG1655_m56	8520	0.870211	N	N	2584	2523	0
E_coli_MG1655_m56	8527	1.679125	N	N	2156	2585	0
E_coli_MG1655_m56	8534	1.003032	N	N	2580	2817	0
E_coli_MG1655_m56	8541	1.270242	N	N	1828	2087	0
E_coli_MG1655_m56	8548	1.921456	N	N	2460	2918	0
E_coli_MG1655_m56	8555	0.904088	N	N	2861	2913	0
E_coli_MG1655_m56	8562	1.572550	N	N	3203	3841	0
E_coli_MG1655_m56	8569	1.149205	N	N	4837	5194	0
E_coli_MG1655_m56	8576	0.823687	N	N	6639	6806	0
E_coli_MG1655_m56	8583	1.287909	N	N	1953	2289	0
E_coli_MG1655_m56	8590	0.876349	N	N	2791	2910	0
E_coli_MG1655_m56	8597	1.106714	N	N	2481	2744	0
E_coli_MG1655_m56	8604	1.536142	N	N	1586	1988	0
E_coli_MG1655_m56	8611	0.893611	N	N	5436	5764	0
E_coli_MG1655_m56	8618	0.997715	N	N	2908	3122	0
E_coli_MG1655_m56	8625	0.864703	N	N	3927	4149	0
E_coli_MG1655_m56	8632	0.892859	N	N	2632	2788	0
E_coli_MG1655_m56	8639	1.661084	N	N	1787	2099	0
E_coli_MG1655_m56	8646	1.231188	N	N	4091	4732	0
E_coli_MG1655_m56	8653	1.308515	N	N	1501	1812	0
E_coli_MG1655_m56	8660	1.477661	N	N	3052	3686	0
E_coli_MG1655_m56	8667	1.900908	N	N	2491	2928	0
E_coli_MG1655_m56	8674	1.324821	N	N	2671	2975	0
E_coli_MG1655_m56	8681	1.072454	N	N	4577	5086	0
E_coli_MG1655_m56	8688	1.290300	N	N	2745	3157	0
E_coli_MG1655_m56	8695	1.270315	N	N	3209	3860	0
E_coli_MG1655_m56	8702	1.051702	N	N	4062	4492	0
E_coli_MG1655_m56	8709	1.189378	N	N	4586	4536	0
E_coli_MG1655_m56	8716	1.132912	N	N	3804	4295	0
E_coli_MG1655_m56	8723	0.796294	N	N	5294	5429	0
E_coli_MG1655_m56	8730	0.751984	N	N	6760	6955	0
E_coli_MG1655_m56	8737	0.759613	N	N	5930	5951	0
E_coli_MG1655_m56	8744	0.988511	N	N	6258	6752	0
E_coli_MG1655_m56	8751	1.011541	N	N	7770	8275	0
E_coli_MG1655_m56	8758	0.703475	N	N	3268	3158	0
E_coli_MG1655_m56	8765	1.260829	N	N	3150	3386	0
E_coli_MG1655_m56	8772	1.063289	N	N	2270	2482	0
E_coli_MG1655_m56	8779	1.244855	N	N	1408	1651	0
E_coli_MG1655_m56	8786	1.421504	N	N	1127	1354	0
E_coli_MG1655_m56	8793	1.707408	N	N	1112	1313	0
E_coli_MG1655_m56	8800	1.157209	N	N	1214	1311	0
E_coli_MG1655_m56	8807	1.432798	N	N	1767	1994	0
E_coli_MG1655_m56	8814	1.230742	N	N	2040	2267	0
E_coli_MG1655_m56	8821	0.599832	N	N	2695	2599	0
E_coli_MG1655_m56	8828	0.690610	N	N	3854	3745	0
E_coli_MG1655_m56	8835	0.687539	N	N	2276	2243	0
E_coli_MG1655_m56	8842	1.444610	N	N	1607	1975	0
E_coli_MG1655_m56	8849	-0.034833	N	N	614	524	0
E_coli_MG1655_m56	8856	-0.529946	N	N	709	459	0
E_coli_MG1655_m56	8863	2.312554	N	N	662	1000	0
E_coli_MG1655_m56	8870	-0.656899	N	N	775	477	0
E_coli_MG1655_m56	8877	-2.344662	N	N	402	0	0
E_coli_MG1655_m56	8884	1.718673	N	N	771	1028	0
E_coli_MG1655_m56	8891	1.536029	N	N	1080	1366	0
E_coli_MG1655_m56	8898	0.858953	N	N	1374	1427	0
E_coli_MG1655_m56	8905	1.031616	N	N	3667	3990	0
E_coli_MG1655_m56	8912	1.476090	N	N	1805	2249	0
E_coli_MG1655_m56	8919	1.274418	N	N	2807	3247	0
E_coli_MG1655_m56	8926	0.736253	N	N	5655	5679	0
E_coli_MG1655_m56	8933	1.047085	N	N	3839	4205	0
E_coli_MG1655_m56	8940	0.425271	N	N	5456	4946	0
E_coli_MG1655_m56	8947	0.577548	N	N	5801	5553	0
E_coli_MG1655_m56	8954	1.405390	N	N	4789	5711	0
E_coli_MG1655_m56	8961	0.891825	N	N	3614	3884	0
E_coli_MG1655_m56	8968	0.933966	N	N	4192	4531	0
E_coli_MG1655_m56	8975	1.258161	N	N	4320	5145	0
E_coli_MG1655_m56	8982	0.779704	N	N	4280	4296	0
E_coli_MG1655_m56	8989	1.359474	N	N	3812	4584	0
E_coli_MG1655_m56	8996	1.060675	N	N	4546	4888	0
E_coli_MG1655_m56	9003	0.968413	N	N	2625	2875	0
E_coli_MG1655_m56	9010	0.977882	N	N	1913	2052	0
E_coli_MG1655_m56	9017	1.121706	N	N	1598	1776	0
E_coli_MG1655_m56	9024	0.682352	N	N	2197	2212	0
E_coli_MG1655_m56	9031	1.448632	N	N	3232	3676	0
E_coli_MG1655_m56	9038	-0.400270	N	N	1076	1085	0
E_coli_MG1655_m56	9045	-0.280990	N	N	697	563	0
E_coli_MG1655_m56	9052	0.974889	N	N	2461	2525	0
E_coli_MG1655_m56	9059	0.851446	N	N	2415	2493	0
E_coli_MG1655_m56	9066	0.743593	N	N	2432	2454	0
E_coli_MG1655_m56	9073	0.929185	N	N	4163	4355	0
E_coli_MG1655_m56	9080	0.789288	N	N	3642	3724	0
E_coli_MG1655_m56	9087	1.473982	N	N	4242	5098	0
E_coli_MG1655_m56	9094	1.115143	N	N	2067	2264	0
E_coli_MG1655_m56	9101	0.910959	N	N	2820	2966	0
E_coli_MG1655_m56	9108	1.039860	N	N	3797	4097	0
E_coli_MG1655_m56	9115	1.298462	N	N	1752	2077	0
E_coli_MG1655_m56	9122	0.700067	N	N	4108	4077	0
E_coli_MG1655_m56	9129	1.303892	N	N	2235	2580	0
E_coli_MG1655_m56	9136	1.411359	N	N	1702	2095	0
E_coli_MG1655_m56	9143	1.304955	N	N	1481	1683	0
E_coli_MG1655_m56	9150	0.844821	N	N	3752	3889	0
E_coli_MG1655_m56	9157	1.277655	N	N	1741	2052	0
E_coli_MG1655_m56	9164	1.090733	N	N	2300	2582	0
E_coli_MG1655_m56	9171	1.244737	N	N	2976	3541	0
E_coli_MG1655_m56	9178	1.307124	N	N	832	959	0
E_coli_MG1655_m56	9185	2.526190	N	N	617	961	0
E_coli_MG1655_m56	9192	0.706423	N	N	430	450	0
E_coli_MG1655_m56	9199	1.004862	N	N	394	410	0
E_coli_MG1655_m56	9206	3.562239	N	N	533	1039	0
E_coli_MG1655_m56	9213	1.665823	N	N	965	1265	0
E_coli_MG1655_m56	9220	1.770412	N	N	1066	1436	0
E_coli_MG1655_m56	9227	0.963573	N	N	5261	5735	0
E_coli_MG1655_m56	9234	1.014734	N	N	3161	3403	0
E_coli_MG1655_m56	9241	0.732628	N	N	3806	3642	0
E_coli_MG1655_m56	9248	1.796363	N	N	1580	2024	0
E_coli_MG1655_m56	9255	1.637832	N	N	1067	1368	0
E_coli_MG1655_m56	9262	1.401754	N	N	1041	1242	0
E_coli_MG1655_m56	9269	0.288773	N	N	565	406	0
E_coli_MG1655_m56	9276	2.369092	N	N	751	1144	0
E_coli_MG1655_m56	9283	0.157708	N	N	543	407	0
E_coli_MG1655_m56	9290	2.326328	N	N	633	963	0
E_coli_MG1655_m56	9297	-2.344662	N	N	611	0	0
E_coli_MG1655_m56	9304	0.033488	N	N	579	408	0
E_coli_MG1655_m56	9311	1.798631	N	N	1018	1327	0
E_coli_MG1655_m56	9318	1.620475	N	N	2030	2497	0
E_coli_MG1655_m56	9325	1.007495	N	N	2314	2384	0
E_coli_MG1655_m56	9332	0.974933	N	N	1722	1854	0
E_coli_MG1655_m56	9339	1.818994	N	N	1379	1882	0
E_coli_MG1655_m56	9346	1.274300	N	N	1158	1369	0
E_coli_MG1655_m56	9353	1.209718	N	N	1501	1734	0
E_coli_MG1655_m56	9360	1.462968	N	N	978	1208	0
E_coli_MG1655_m56	9367	1.373150	N	N	1371	1599	0
E_coli_MG1655_m56	9374	1.058953	N	N	2145	2376	0
E_coli_MG1655_m56	9381	1.077641	N	N	2811	3020	0
E_coli_MG1655_m56	9388	0.692715	N	N	3291	3305	0
E_coli_MG1655_m56	9395	0.530235	N	N	2584	2391	0
E_coli_MG1655_m56	9402	0.995081	N	N	1337	1455	0
E_coli_MG1655_m56	9409	1.289018	N	N	1968	2323	0
E_coli_MG1655_m56	9416	1.058335	N	N	2049	2288	0
E_coli_MG1655_m56	9423	1.764362	N	N	1246	1561	0
E_coli_MG1655_m56	9430	1.659793	N	N	1488	1887	0
E_coli_MG1655_m56	9437	1.233319	N	N	2074	2378	0
E_coli_MG1655_m56	9444	0.712850	N	N	2304	2211	0
E_coli_MG1655_m56	9451	1.282304	N	N	2681	3071	0
E_coli_MG1655_m56	9458	0.945401	N	N	3473	3741	0
E_coli_MG1655_m56	9465	0.731342	N	N	2702	2698	0
E_coli_MG1655_m56	9472	0.790016	N	N	2334	2359	0
E_coli_MG1655_m56	9479	1.366900	N	N	3182	3706	0
E_coli_MG1655_m56	9486	1.069782	N	N	2308	2582	0
E_coli_MG1655_m56	9493	0.998343	N	N	2185	2400	0
E_coli_MG1655_m56	9500	1.297760	N	N	3503	4117	0
E_coli_MG1655_m56	9507	1.134564	N	N	2403	2685	0
E_coli_MG1655_m56	9514	1.724927	N	N	2210	2923	0
E_coli_MG1655_m56	9521	1.048036	N	N	2959	3276	0
E_coli_MG1655_m56	9528	0.922856	N	N	2825	3009	0
E_coli_MG1655_m56	9535	0.894372	N	N	3093	3273	0
E_coli_MG1655_m56	9542	1.244584	N	N	3234	3793	0
E_coli_MG1655_m56	9549	1.108021	N	N	2508	2821	0
E_coli_MG1655_m56	9556	0.594866	N	N	3801	3646	0
E_coli_MG1655_m56	9563	1.163650	N	N	2749	2948	0
E_coli_MG1655_m56	9570	1.079668	N	N	3961	4473	0
E_coli_MG1655_m56	9577	0.710549	N	N	3472	3477	0
E_coli_MG1655_m56	9584	1.365017	N	N	3802	4253	0
E_coli_MG1655_m56	9591	1.006155	N	N	4963	5384	0
E_coli_MG1655_m56	9598	0.736504	N	N	4715	4715	0
E_coli_MG1655_m56	9605	0.817543	N	N	5875	6087	0
E_coli_MG1655_m56	9612	0.637207	N	N	5571	5452	0
E_coli_MG1655_m56	9619	0.907929	N	N	2771	2919	0
E_coli_MG1655_m56	9626	0.776358	N	N	2792	2792	0
E_coli_MG1655_m56	9633	0.973112	N	N	2695	2716	0
E_coli_MG1655_m56	9640	1.213357	N	N	3914	4628	0
E_coli_MG1655_m56	9647	0.954305	N	N	4324	4745	0
E_coli_MG1655_m56	9654	0.814205	N	N	5345	5504	0
E_coli_MG1655_m56	9661	0.842537	N	N	8311	8633	0
E_coli_MG1655_m56	9668	0.802147	N	N	5868	6033	0
E_coli_MG1655_m56	9675	0.823806	N	N	4411	4581	0
E_coli_MG1655_m56	9682	0.875926	N	N	4190	4395	0
E_coli_MG1655_m56	9689	1.019474	N	N	2432	2650	0
E_coli_MG1655_m56	9696	1.689059	N	N	1265	1663	0
E_coli_MG1655_m56	9703	0.795861	N	N	2037	2054	0
E_coli_MG1655_m56	9710	0.905510	N	N	3212	3445	0
E_coli_MG1655_m56	9717	0.946320	N	N	1466	1478	0
E_coli_MG1655_m56	9724	0.797798	N	N	9993	10138	0
E_coli_MG1655_m56	9731	0.933662	N	N	11118	11455	0
E_coli_MG1655_m56	9738	0.970124	N	N	6810	7356	0
E_coli_MG1655_m56	9745	0.892967	N	N	7226	7570	0
E_coli_MG1655_m56	9752	0.876052	N	N	2986	3133	0
E_coli_MG1655_m56	9759	1.317272	N	N	4175	4726	0
E_coli_MG1655_m56	9766	0.665304	N	N	5670	5648	0
E_coli_MG1655_m56	9773	1.097143	N	N	5443	5890	0
E_coli_MG1655_m56	9780	0.677069	N	N	4648	4541	0
E_coli_MG1655_m56	9787	1.566863	N	N	4096	5219	0
E_coli_MG1655_m56	9794	0.845479	N	N	5581	5777	0
E_coli_MG1655_m56	9801	1.348478	N	N	2587	3089	0
E_coli_MG1655_m56	9808	0.902046	N	N	6725	7025	0
E_coli_MG1655_m56	9815	0.817684	N	N	8206	8668	0
E_coli_MG1655_m56	9822	0.870617	N	N	5568	5844	0
E_coli_MG1655_m56	9829	1.120977	N	N	7116	7997	0
E_coli_MG1655_m56	9836	0.646448	N	N	9890	9471	0
E_coli_MG1655_m56	9843	1.008888	N	N	9651	10551	0
E_coli_MG1655_m56	9850	1.004674	N	N	10467	11399	0
E_coli_MG1655_m56	9857	1.138987	N	N	7064	8067	0
E_coli_MG1655_m56	9864	1.324404	N	N	7031	8387	0
E_coli_MG1655_m56	9871	1.317803	N	N	1658	1878	0
E_coli_MG1655_m56	9878	2.010211	N	N	908	1290	0
E_coli_MG1655_m56	9885	-0.457259	N	N	610	478	0
E_coli_MG1655_m56	9892	-2.344662	N	N	464	0	0
E_coli_MG1655_m56	9899	2.514202	N	N	616	979	0
E_coli_MG1655_m56	9906	-0.209588	N	N	643	579	0
E_coli_MG1655_m56	9913	1.201864	N	N	1043	1221	0
E_coli_MG1655_m56	9920	1.578752	N	N	2031	2463	0
E_coli_MG1655_m56	9927	1.119060	N	N	3881	4340	0
E_coli_MG1655_m56	9934	1.272846	N	N	8310	9581	0
E_coli_MG1655_m56	9941	0.973371	N	N	10111	10893	0
E_coli_MG1655_m56	9948	0.861138	N	N	8779	9186	0
E_coli_MG1655_m56	9955	1.119655	N	N	8874	10008	0
E_coli_MG1655_m56	9962	1.088125	N	N	4534	4990	0
E_coli_MG1655_m56	9969	0.913364	N	N	6463	6797	0
E_coli_MG1655_m56	9976	1.435380	N	N	1674	2022	0
E_coli_MG1655_m56	9983	0.921517	N	N	2930	3136	0
E_coli_MG1655_m56	9990	1.614365	N	N	2501	3136	0
E_coli_MG1655_m56	9997	1.103417	N	N	3980	4364	0
E_coli_MG1655_m56	10004	1.002887	N	N	4664	5055	0
E_coli_MG1655_m56	10011	0.986499	N	N	6097	6490	0
E_coli_MG1655_m56	10018	1.275954	N	N	4847	5499	0
E_coli_MG1655_m56	10025	1.187586	N	N	2978	3154	0
E_coli_MG1655_m56	10032	0.901937	N	N	4094	4312	0
E_coli_MG1655_m56	10039	1.455647	N	N	4724	5910	0
E_coli_MG1655_m56	10046	1.208379	N	N	3375	3868	0
E_coli_MG1655_m56	10053	0.944671	N	N	5438	5811	0
E_coli_MG1655_m56	10060	1.217863	N	N	4520	5266	0
E_coli_MG1655_m56	10067	1.203767	N	N	4193	4886	0
E_coli_MG1655_m56	10074	0.972443	N	N	6604	6911	0
E_coli_MG1655_m56	10081	1.126645	N	N	5472	5860	0
E_coli_MG1655_m56	10088	1.047957	N	N	6207	6378	0
E_coli_MG1655_m56	10095	1.021567	N	N	5530	5949	0
E_coli_MG1655_m56	10102	1.069564	N	N	5724	6402	0
E_coli_MG1655_m56	10109	1.259642	N	N	8210	9455	0
E_coli_MG1655_m56	10116	0.578373	N	N	9051	8489	0
E_coli_MG1655_m56	10123	0.965343	N	N	8001	8603	0
E_coli_MG1655_m56	10130	0.866343	N	N	7325	7519	0
E_coli_MG1655_m56	10137	0.647297	N	N	5207	5144	0
E_coli_MG1655_m56	10144	0.928202	N	N	4690	5063	0
E_coli_MG1655_m56	10151	1.297838	N	N	4057	4688	0
E_coli_MG1655_m56	10158	1.184127	N	N	4013	4560	0
E_coli_MG1655_m56	10165	1.353997	N	N	3763	3686	0
E_coli_MG1655_m56	10172	1.325901	N	N	5554	5440	0
E_coli_MG1655_m56	10179	1.077934	N	N	3889	4470	0
E_coli_MG1655_m56	10186	0.798638	N	N	2400	2460	0
E_coli_MG1655_m56	10193	0.887584	N	N	6602	6771	0
E_coli_MG1655_m56	10200	1.109414	N	N	7764	8732	0
E_coli_MG1655_m56	10207	0.950792	N	N	7697	8151	0
E_coli_MG1655_m56	10214	0.962936	N	N	9403	10135	0
E_coli_MG1655_m56	10221	1.027116	N	N	8765	9490	0
E_coli_MG1655_m56	10228	1.034040	N	N	8373	9022	0
E_coli_MG1655_m56	10235	0.794651	N	N	8467	8731	0
E_coli_MG1655_m56	10242	0.782184	N	N	8820	8761	0
E_coli_MG1655_m56	10249	0.985233	N	N	7579	7214	0
E_coli_MG1655_m56	10256	1.226764	N	N	5037	5655	0
E_coli_MG1655_m56	10263	1.222494	N	N	4132	4715	0
E_coli_MG1655_m56	10270	0.611608	N	N	4954	4708	0
E_coli_MG1655_m56	10277	0.903701	N	N	3775	4018	0
E_coli_MG1655_m56	10284	0.812064	N	N	3547	3554	0
E_coli_MG1655_m56	10291	0.597299	N	N	5226	5062	0
E_coli_MG1655_m56	10298	1.803396	N	N	1907	2530	0
E_coli_MG1655_m56	10305	0.727316	N	N	4255	4369	0
E_coli_MG1655_m56	10312	1.589616	N	N	3021	3872	0
E_coli_MG1655_m56	10319	1.254974	N	N	2404	2824	0
E_coli_MG1655_m56	10326	1.000715	N	N	5957	6450	0
E_coli_MG1655_m56	10333	0.981236	N	N	7113	7518	0
E_coli_MG1655_m56	10340	1.156590	N	N	2795	3148	0
E_coli_MG1655_m56	10347	1.255633	N	N	6521	7577	0
E_coli_MG1655_m56	10354	1.495285	N	N	4767	5013	0
E_coli_MG1655_m56	10361	1.580162	N	N	1951	2288	0
E_coli_MG1655_m56	10368	0.885367	N	N	2503	2598	0
E_coli_MG1655_m56	10375	0.904512	N	N	3592	3829	0
E_coli_MG1655_m56	10382	0.774206	N	N	3961	4045	0
E_coli_MG1655_m56	10389	0.739628	N	N	7138	7126	0
E_coli_MG1655_m56	10396	1.016391	N	N	5496	5439	0
E_coli_MG1655_m56	10403	0.930351	N	N	3833	4078	0
E_coli_MG1655_m56	10410	0.789746	N	N	9141	9274	0
E_coli_MG1655_m56	10417	0.631373	N	N	8741	8491	0
E_coli_MG1655_m56	10424	0.777705	N	N	8991	8994	0
E_coli_MG1655_m56	10431	0.799140	N	N	10438	10644	0
E_coli_MG1655_m56	10438	0.837926	N	N	8105	8447	0
E_coli_MG1655_m56	10445	1.075055	N	N	5319	5932	0
E_coli_MG1655_m56	10452	0.598894	N	N	6655	6435	0
E_coli_MG1655_m56	10459	0.971889	N	N	5943	6494	0
E_coli_MG1655_m56	10466	0.758692	N	N	5686	5692	0
E_coli_MG1655_m56	10473	1.849178	N	N	1775	2383	0
E_coli_MG1655_m56	10480	1.749706	N	N	1083	1428	0
E_coli_MG1655_m56	10487	1.494511	N	N	1553	1941	0
E_coli_MG1655_m56	10494	1.467141	N	N	1055	1306	0
E_coli_MG1655_m56	10501	1.390263	N	N	1772	2130	0
E_coli_MG1655_m56	10508	1.471174	N	N	1144	1441	0
E_coli_MG1655_m56	10515	1.652191	N	N	856	1095	0
E_coli_MG1655_m56	10522	2.728014	N	N	670	1011	0
E_coli_MG1655_m56	10529	2.252350	N	N	568	848	0
E_coli_MG1655_m56	10536	2.031107	N	N	657	916	0
E_coli_MG1655_m56	10543	1.348776	N	N	2329	2769	0
E_coli_MG1655_m56	10550	1.406126	N	N	1638	1989	0
E_coli_MG1655_m56	10557	1.106285	N	N	2793	2978	0
E_coli_MG1655_m56	10564	0.846899	N	N	5121	5272	0
E_coli_MG1655_m56	10571	1.585166	N	N	1934	2291	0
E_coli_MG1655_m56	10578	0.776828	N	N	4645	4111	0
E_coli_MG1655_m56	10585	1.508645	N	N	1667	1818	0
E_coli_MG1655_m56	10592	0.199143	N	N	543	461	0
E_coli_MG1655_m56	10599	0.264410	N	N	505	415	0
E_coli_MG1655_m56	10606	0.410025	N	N	464	422	0
E_coli_MG1655_m56	10613	-2.344662	N	N	493	0	0
E_coli_MG1655_m56	10620	0.110701	N	N	543	517	0
E_coli_MG1655_m56	10627	1.673097	N	N	1138	1400	0
E_coli_MG1655_m56	10634	0.766267	N	N	5517	5655	0
E_coli_MG1655_m56	10641	0.413693	N	N	7463	6682	0
E_coli_MG1655_m56	10648	0.839210	N	N	10870	11292	0
E_coli_MG1655_m56	10655	0.459068	N	N	16280	15044	0
E_coli_MG1655_m56	10662	0.515557	N	N	12098	11275	0
E_coli_MG1655_m56	10669	0.709699	N	N	14129	14028	0
E_coli_MG1655_m56	10676	0.741517	N	N	9411	9467	0
E_coli_MG1655_m56	10683	0.402608	N	N	7037	6271	0
E_coli_MG1655_m56	10690	0.704859	N	N	7429	7373	0
E_coli_MG1655_m56	10697	0.750765	N	N	5466	5406	0
E_coli_MG1655_m56	10704	1.067377	N	N	7457	8295	0
E_coli_MG1655_m56	10711	0.530400	N	N	5629	5268	0
E_coli_MG1655_m56	10718	0.906774	N	N	2988	3123	0
E_coli_MG1655_m56	10725	0.885343	N	N	3895	4100	0
E_coli_MG1655_m56	10732	0.881454	N	N	2966	2950	0
E_coli_MG1655_m56	10739	0.897573	N	N	4240	4412	0
E_coli_MG1655_m56	10746	1.089643	N	N	3569	4042	0
E_coli_MG1655_m56	10753	1.485410	N	N	1199	1496	0
E_coli_MG1655_m56	10760	0.950194	N	N	2045	2292	0
E_coli_MG1655_m56	10767	1.405850	N	N	3064	3529	0
E_coli_MG1655_m56	10774	1.192104	N	N	4670	5339	0
E_coli_MG1655_m56	10781	0.751619	N	N	5708	5703	0
E_coli_MG1655_m56	10788	0.641816	N	N	3057	2965	0
E_coli_MG1655_m56	10795	0.695036	N	N	4114	3906	0
E_coli_MG1655_m56	10802	0.801494	N	N	2820	2851	0
E_coli_MG1655_m56	10809	0.525553	N	N	4531	4176	0
E_coli_MG1655_m56	10816	0.777706	N	N	5931	6046	0
E_coli_MG1655_m56	10823	1.221256	N	N	3603	4050	0
E_coli_MG1655_m56	10830	1.229677	N	N	3307	3733	0
E_coli_MG1655_m56	10837	1.329605	N	N	3859	4410	0
E_coli_MG1655_m56	10844	0.769811	N	N	3739	3799	0
E_coli_MG1655_m56	10851	1.395350	N	N	4684	5656	0
E_coli_MG1655_m56	10858	0.879329	N	N	3213	3374	0
E_coli_MG1655_m56	10865	2.039791	N	N	1084	1460	0
E_coli_MG1655_m56	10872	1.232271	N	N	1546	1780	0
E_coli_MG1655_m56	10879	1.330995	N	N	2580	2772	0
E_coli_MG1655_m56	10886	1.160889	N	N	2867	3254	0
E_coli_MG1655_m56	10893	1.183483	N	N	4567	5200	0
E_coli_MG1655_m56	10900	1.012738	N	N	7839	8560	0
E_coli_MG1655_m56	10907	0.722928	N	N	5723	5678	0
E_coli_MG1655_m56	10914	0.663628	N	N	9382	9124	0
E_coli_MG1655_m56	10921	0.772161	N	N	7981	8141	0
E_coli_MG1655_m56	10928	0.703991	N	N	9639	9583	0
E_coli_MG1655_m56	10935	1.201690	N	N	4753	5518	0
E_coli_MG1655_m56	10942	0.583297	N	N	4465	4208	0
E_coli_MG1655_m56	10949	0.913635	N	N	8425	8765	0
E_coli_MG1655_m56	10956	1.485304	N	N	2056	2472	0
E_coli_MG1655_m56	10963	1.122233	N	N	2599	3038	0
E_coli_MG1655_m56	10970	1.889869	N	N	923	1268	0
E_coli_MG1655_m56	10977	1.020121	N	N	1579	1747	0
E_coli_MG1655_m56	10984	1.471156	N	N	1356	1692	0
E_coli_MG1655_m56	10991	1.508111	N	N	1635	2042	0
E_coli_MG1655_m56	10998	1.556168	N	N	1222	1503	0
E_coli_MG1655_m56	11005	1.039910	N	N	1970	2147	0
E_coli_MG1655_m56	11012	1.322025	N	N	1245	1488	0
E_coli_MG1655_m56	11019	1.304158	N	N	1906	2121	0
E_coli_MG1655_m56	11026	1.003669	N	N	2695	2648	0
E_coli_MG1655_m56	11033	0.904596	N	N	3075	3024	0
E_coli_MG1655_m56	11040	1.030149	N	N	3294	3631	0
E_coli_MG1655_m56	11047	1.421239	N	N	1924	2342	0
E_coli_MG1655_m56	11054	1.176392	N	N	1998	2279	0
E_coli_MG1655_m56	11061	0.700391	N	N	5447	5279	0
E_coli_MG1655_m56	11068	0.917746	N	N	4350	4382	0
E_coli_MG1655_m56	11075	1.084213	N	N	3051	3376	0
E_coli_MG1655_m56	11082	1.139127	N	N	3945	4475	0
E_coli_MG1655_m56	11089	1.173907	N	N	1404	1562	0
E_coli_MG1655_m56	11096	1.656668	N	N	1304	1680	0
E_coli_MG1655_m56	11103	2.266625	N	N	760	1087	0
E_coli_MG1655_m56	11110	0.455075	N	N	418	407	0
E_coli_MG1655_m56	11117	1.044329	N	N	406	406	0
E_coli_MG1655_m56	11124	0.095937	N	N	471	424	0
E_coli_MG1655_m56	11131	1.654141	N	N	726	942	0
E_coli_MG1655_m56	11138	1.589319	N	N	1033	1321	0
E_coli_MG1655_m56	11145	1.317397	N	N	1579	1885	0
E_coli_MG1655_m56	11152	0.977722	N	N	6047	6550	0
E_coli_MG1655_m56	11159	0.784988	N	N	8085	8283	0
E_coli_MG1655_m56	11166	1.079587	N	N	10493	11640	0
E_coli_MG1655_m56	11173	0.925451	N	N	12232	12984	0
E_coli_MG1655_m56	11180	1.328229	N	N	5112	6141	0
E_coli_MG1655_m56	11187	1.473761	N	N	3010	3679	0
E_coli_MG1655_m56	11194	1.607130	N	N	2983	3824	0
E_coli_MG1655_m56	11201	1.295910	N	N	4368	5184	0
E_coli_MG1655_m56	11208	0.836708	N	N	6001	6225	0
E_coli_MG1655_m56	11215	0.910259	N	N	8055	8535	0
E_coli_MG1655_m56	11222	0.828026	N	N	9736	10110	0
E_coli_MG1655_m56	11229	0.915237	N	N	6821	7233	0
E_coli_MG1655_m56	11236	1.338080	N	N	3958	4771	0
E_coli_MG1655_m56	11243	1.433648	N	N	4780	5670	0
E_coli_MG1655_m56	11250	0.861130	N	N	2797	2949	0
E_coli_MG1655_m56	11257	1.103207	N	N	3210	3482	0
E_coli_MG1655_m56	11264	1.391472	N	N	6868	8546	0
E_coli_MG1655_m56	11271	1.016936	N	N	5704	6189	0
E_coli_MG1655_m56	11278	1.167545	N	N	7039	8022	0
E_coli_MG1655_m56	11285	1.145673	N	N	3295	3835	0
E_coli_MG1655_m56	11292	1.880089	N	N	1520	2089	0
E_coli_MG1655_m56	11299	1.255510	N	N	2165	2444	0
E_coli_MG1655_m56	11306	0.981633	N	N	1674	1795	0
E_coli_MG1655_m56	11313	1.082088	N	N	1916	2007	0
E_coli_MG1655_m56	11320	1.448670	N	N	1359	1683	0
E_coli_MG1655_m56	11327	1.752677	N	N	1246	1634	0
E_coli_MG1655_m56	11334	1.819069	N	N	761	1011	0
E_coli_MG1655_m56	11341	1.224924	N	N	1890	2230	0
E_coli_MG1655_m56	11348	1.398107	N	N	1553	1889	0
E_coli_MG1655_m56	11355	1.641471	N	N	2286	2779	0
E_coli_MG1655_m56	11362	1.117719	N	N	8960	8743	0
E_coli_MG1655_m56	11369	1.132625	N	N	3612	4095	0
E_coli_MG1655_m56	11376	1.131215	N	N	5263	6045	0
E_coli_MG1655_m56	11383	1.113188	N	N	7667	8540	0
E_coli_MG1655_m56	11390	1.333182	N	N	5588	6699	0
E_coli_MG1655_m56	11397	0.566764	N	N	4713	4430	0
E_coli_MG1655_m56	11404	0.929586	N	N	9317	9958	0
E_coli_MG1655_m56	11411	0.815938	N	N	6558	6706	0
E_coli_MG1655_m56	11418	0.792155	N	N	4989	4941	0
E_coli_MG1655_m56	11425	0.903877	N	N	1644	1729	0
E_coli_MG1655_m56	11432	1.392037	N	N	2153	2532	0
E_coli_MG1655_m56	11439	0.651843	N	N	3606	3592	0
E_coli_MG1655_m56	11446	1.011752	N	N	3782	4151	0
E_coli_MG1655_m56	11453	1.501128	N	N	3533	4425	0
E_coli_MG1655_m56	11460	1.102148	N	N	4956	5578	0
E_coli_MG1655_m56	11467	1.446888	N	N	2745	3085	0
E_coli_MG1655_m56	11474	0.986438	N	N	5230	5638	0
E_coli_MG1655_m56	11481	1.015469	N	N	3920	4271	0
E_coli_MG1655_m56	11488	0.997452	N	N	6597	6873	0
E_coli_MG1655_m56	11495	1.430013	N	N	2577	3109	0
E_coli_MG1655_m56	11502	1.664164	N	N	1453	1834	0
E_coli_MG1655_m56	11509	2.263081	N	N	708	1025	0
E_coli_MG1655_m56	11516	1.693269	N	N	779	1029	0
E_coli_MG1655_m56	11523	2.158515	N	N	1104	1612	0
E_coli_MG1655_m56	11530	0.978089	N	N	4669	5039	0
E_coli_MG1655_m56	11537	1.401415	N	N	5131	6061	0
E_coli_MG1655_m56	11544	0.687341	N	N	4108	3982	0
E_coli_MG1655_m56	11551	1.326733	N	N	3577	4148	0
E_coli_MG1655_m56	11558	0.693055	N	N	7484	7463	0
E_coli_MG1655_m56	11565	0.792108	N	N	2633	2695	0
E_coli_MG1655_m56	11572	1.002321	N	N	3396	3706	0
E_coli_MG1655_m56	11579	0.806485	N	N	4572	4695	0
E_coli_MG1655_m56	11586	0.670458	N	N	3297	3239	0
E_coli_MG1655_m56	11593	1.009399	N	N	4112	4382	0
E_coli_MG1655_m56	11600	0.969674	N	N	6656	7226	0
E_coli_MG1655_m56	11607	0.656707	N	N	4622	4471	0
E_coli_MG1655_m56	11614	0.883005	N	N	6411	6747	0
E_coli_MG1655_m56	11621	1.259064	N	N	3109	3703	0
E_coli_MG1655_m56	11628	1.669704	N	N	2026	2512	0
E_coli_MG1655_m56	11635	0.830514	N	N	7833	8340	0
E_coli_MG1655_m56	11642	0.973078	N	N	5612	6061	0
E_coli_MG1655_m56	11649	0.704856	N	N	6854	6847	0
E_coli_MG1655_m56	11656	1.019409	N	N	7150	7731	0
E_coli_MG1655_m56	11663	0.584088	N	N	6297	5815	0
E_coli_MG1655_m56	11670	0.967981	N	N	4509	4955	0
E_coli_MG1655_m56	11677	0.836118	N	N	3179	3274	0
E_coli_MG1655_m56	11684	0.998401	N	N	3483	3795	0
E_coli_MG1655_m56	11691	1.004576	N	N	3286	3617	0
E_coli_MG1655_m56	11698	1.609188	N	N	5017	6384	0
E_coli_MG1655_m56	11705	0.531984	N	N	5988	5803	0
E_coli_MG1655_m56	11712	0.920450	N	N	4912	5275	0
E_coli_MG1655_m56	11719	0.764637	N	N	4059	4114	0
E_coli_MG1655_m56	11726	0.916617	N	N	2141	2223	0
E_coli_MG1655_m56	11733	1.512427	N	N	2176	2593	0
E_coli_MG1655_m56	11740	2.284943	N	N	668	1003	0
E_coli_MG1655_m56	11747	-0.126123	N	N	538	403	0
E_coli_MG1655_m56	11754	1.615597	N	N	1218	1577	0
E_coli_MG1655_m56	11761	2.811936	N	N	668	1054	0
E_coli_MG1655_m56	11768	2.456463	N	N	624	978	0
E_coli_MG1655_m56	11775	2.606811	N	N	613	981	0
E_coli_MG1655_m56	11782	0.210350	N	N	612	510	0
E_coli_MG1655_m56	11789	-0.525961	N	N	781	600	0
E_coli_MG1655_m56	11796	-0.090906	N	N	528	465	0
E_coli_MG1655_m56	11803	2.413325	N	N	719	1036	0
E_coli_MG1655_m56	11810	3.175136	N	N	769	1286	0
E_coli_MG1655_m56	11817	1.797368	N	N	1166	1590	0
E_coli_MG1655_m56	11824	-2.344662	N	N	573	0	0
E_coli_MG1655_m56	11831	3.330097	N	N	554	943	0
E_coli_MG1655_m56	11838	-0.331710	N	N	1126	1160	0
E_coli_MG1655_m56	11845	1.485217	N	N	1112	1372	0
E_coli_MG1655_m56	11852	1.799206	N	N	720	972	0
E_coli_MG1655_m56	11859	2.645102	N	N	577	939	0
E_coli_MG1655_m56	11866	0.478566	N	N	467	432	0
E_coli_MG1655_m56	11873	3.217312	N	N	491	846	0
E_coli_MG1655_m56	11880	2.009537	N	N	612	862	0
E_coli_MG1655_m56	11887	1.710112	N	N	1634	2105	0
E_coli_MG1655_m56	11894	2.201131	N	N	1229	1683	0
E_coli_MG1655_m56	11901	3.041065	N	N	921	1494	0
E_coli_MG1655_m56	11908	-2.344662	N	N	436	0	0
E_coli_MG1655_m56	11915	-2.344662	N	N	499	0	0
E_coli_MG1655_m56	11922	0.307075	N	N	431	404	0
E_coli_MG1655_m56	11929	-2.344662	N	N	534	0	0
E_coli_MG1655_m56	11936	1.867828	N	N	2235	3139	0
E_coli_MG1655_m56	11943	1.658516	N	N	1360	1754	0
E_coli_MG1655_m56	11950	0.941512	N	N	2581	2651	0
E_coli_MG1655_m56	11957	1.227112	N	N	2550	2970	0
E_coli_MG1655_m56	11964	1.335638	N	N	1760	2009	0
E_coli_MG1655_m56	11971	2.249955	N	N	1588	2138	0
E_coli_MG1655_m56	11978	2.807442	N	N	931	1574	0
E_coli_MG1655_m56	11985	-0.172341	N	N	894	844	0
E_coli_MG1655_m56	11992	1.702054	N	N	651	849	0
E_coli_MG1655_m56	11999	0.095806	N	N	782	717	0
E_coli_MG1655_m56	12006	0.699731	N	N	1954	1933	0
E_coli_MG1655_m56	12013	1.423700	N	N	1832	2224	0
E_coli_MG1655_m56	12020	0.948984	N	N	1408	1507	0
E_coli_MG1655_m56	12027	1.532920	N	N	1186	1494	0
E_coli_MG1655_m56	12034	1.491844	N	N	1109	1385	0
E_coli_MG1655_m56	12041	0.995293	N	N	2762	2961	0
E_coli_MG1655_m56	12048	1.544402	N	N	1224	1534	0
E_coli_MG1655_m56	12055	1.714590	N	N	791	1035	0
E_coli_MG1655_m56	12062	-0.314357	N	N	616	450	0
E_coli_MG1655_m56	12069	1.726147	N	N	658	871	0
E_coli_MG1655_m56	12076	1.857813	N	N	982	1339	0
E_coli_MG1655_m56	12083	0.970966	N	N	2882	3071	0
E_coli_MG1655_m56	12090	2.462658	N	N	578	906	0
E_coli_MG1655_m56	12097	1.738600	N	N	1186	1351	0
E_coli_MG1655_m56	12104	1.068416	N	N	1206	1288	0
E_coli_MG1655_m56	12111	0.819386	N	N	1960	1904	0
E_coli_MG1655_m56	12118	1.035502	N	N	2540	2731	0
E_coli_MG1655_m56	12125	0.895260	N	N	2085	2109	0
E_coli_MG1655_m56	12132	1.029855	N	N	2057	2256	0
E_coli_MG1655_m56	12139	1.302788	N	N	1334	1580	0
E_coli_MG1655_m56	12146	1.785162	N	N	908	1207	0
E_coli_MG1655_m56	12153	1.221538	N	N	972	1128	0
E_coli_MG1655_m56	12160	1.498186	N	N	1269	1584	0
E_coli_MG1655_m56	12167	1.698131	N	N	1262	1649	0
E_coli_MG1655_m56	12174	1.273032	N	N	1601	1889	0
E_coli_MG1655_m56	12181	1.280421	N	N	1858	2150	0
E_coli_MG1655_m56	12188	1.012819	N	N	1733	1908	0
E_coli_MG1655_m56	12195	1.357000	N	N	1851	2204	0
E_coli_MG1655_m56	12202	1.019854	N	N	2913	3193	0
E_coli_MG1655_m56	12209	0.677340	N	N	5913	5765	0
E_coli_MG1655_m56	12216	1.055653	N	N	2574	2791	0
E_coli_MG1655_m56	12223	0.892361	N	N	3275	3428	0
E_coli_MG1655_m56	12230	1.143868	N	N	1041	1185	0
E_coli_MG1655_m56	12237	-0.640684	N	N	745	596	0
E_coli_MG1655_m56	12244	1.254372	N	N	1289	1511	0
E_coli_MG1655_m56	12251	1.742838	N	N	859	1069	0
E_coli_MG1655_m56	12258	0.822212	N	N	2850	2944	0
E_coli_MG1655_m56	12265	1.131466	N	N	1133	1283	0
E_coli_MG1655_m56	12272	2.006290	N	N	704	980	0
E_coli_MG1655_m56	12279	1.179571	N	N	1506	1685	0
E_coli_MG1655_m56	12286	1.515853	N	N	851	1072	0
E_coli_MG1655_m56	12293	0.904388	N	N	3187	3374	0
E_coli_MG1655_m56	12300	0.948529	N	N	1619	1738	0
E_coli_MG1655_m56	12307	0.914186	N	N	2825	2995	0
E_coli_MG1655_m56	12314	1.011889	N	N	2334	2550	0
E_coli_MG1655_m56	12321	1.021664	N	N	3538	3860	0
E_coli_MG1655_m56	12328	0.775078	N	N	2944	2936	0
E_coli_MG1655_m56	12335	0.951205	N	N	1209	1291	0
E_coli_MG1655_m56	12342	0.030742	N	N	550	463	0
E_coli_MG1655_m56	12349	1.709465	N	N	753	998	0
E_coli_MG1655_m56	12356	2.249236	N	N	1238	1614	0
E_coli_MG1655_m56	12363	1.054893	N	N	2644	2881	0
E_coli_MG1655_m56	12370	0.547321	N	N	5115	4522	0
E_coli_MG1655_m56	12377	0.638197	N	N	1983	1863	0
E_coli_MG1655_m56	12384	0.925662	N	N	1724	1814	0
E_coli_MG1655_m56	12391	0.987346	N	N	1197	1327	0
E_coli_MG1655_m56	12398	1.315558	N	N	1181	1421	0
E_coli_MG1655_m56	12405	0.854674	N	N	2444	2511	0
E_coli_MG1655_m56	12412	1.165819	N	N	1296	1451	0
E_coli_MG1655_m56	12419	1.885337	N	N	857	1182	0
E_coli_MG1655_m56	12426	1.238207	N	N	1299	1434	0
E_coli_MG1655_m56	12433	1.132537	N	N	1000	1140	0
E_coli_MG1655_m56	12440	1.617235	N	N	1772	2264	0
E_coli_MG1655_m56	12447	1.304085	N	N	2799	3339	0
E_coli_MG1655_m56	12454	1.672261	N	N	1795	2196	0
E_coli_MG1655_m56	12461	1.042212	N	N	1753	1819	0
E_coli_MG1655_m56	12468	1.447892	N	N	1860	2290	0
E_coli_MG1655_m56	12475	1.142726	N	N	2648	3016	0
E_coli_MG1655_m56	12482	0.902386	N	N	3116	3248	0
E_coli_MG1655_m56	12489	1.111154	N	N	2873	3245	0
E_coli_MG1655_m56	12496	1.044354	N	N	2318	2567	0
E_coli_MG1655_m56	12503	2.657199	N	N	885	1295	0
E_coli_MG1655_m56	12510	1.891198	N	N	1461	1922	0
E_coli_MG1655_m56	12517	1.719206	N	N	1937	2294	0
E_coli_MG1655_m56	12524	1.862841	N	N	1735	2098	0
E_coli_MG1655_m56	12531	1.436252	N	N	1813	2083	0
E_coli_MG1655_m56	12538	1.706498	N	N	2034	2658	0
E_coli_MG1655_m56	12545	1.877392	N	N	1052	1263	0
E_coli_MG1655_m56	12552	1.146669	N	N	1862	2125	0
E_coli_MG1655_m56	12559	1.344520	N	N	2240	2656	0
E_coli_MG1655_m56	12566	1.568756	N	N	1556	1991	0
E_coli_MG1655_m56	12573	1.662583	N	N	1521	1984	0
E_coli_MG1655_m56	12580	1.354058	N	N	1436	1737	0
E_coli_MG1655_m56	12587	1.037831	N	N	2178	2401	0
E_coli_MG1655_m56	12594	0.923648	N	N	2056	2189	0
E_coli_MG1655_m56	12601	1.536528	N	N	3387	3931	0
E_coli_MG1655_m56	12608	1.167236	N	N	3138	3499	0
E_coli_MG1655_m56	12615	1.020880	N	N	3385	3673	0
E_coli_MG1655_m56	12622	1.169388	N	N	3298	3789	0
E_coli_MG1655_m56	12629	1.040899	N	N	3056	3368	0
E_coli_MG1655_m56	12636	0.989721	N	N	2546	2360	0
E_coli_MG1655_m56	12643	1.041674	N	N	2335	2579	0
E_coli_MG1655_m56	12650	0.905842	N	N	2789	2864	0
E_coli_MG1655_m56	12657	0.741421	N	N	3473	3547	0
E_coli_MG1655_m56	12664	0.776277	N	N	2241	2281	0
E_coli_MG1655_m56	12671	1.487276	N	N	1677	2091	0
E_coli_MG1655_m56	12678	1.166123	N	N	1736	2056	0
E_coli_MG1655_m56	12685	0.675917	N	N	2952	2910	0
E_coli_MG1655_m56	12692	0.631420	N	N	4744	4596	0
E_coli_MG1655_m56	12699	0.963101	N	N	4627	4914	0
E_coli_MG1655_m56	12706	0.874954	N	N	5738	5953	0
E_coli_MG1655_m56	12713	1.151349	N	N	3574	4061	0
E_coli_MG1655_m56	12720	1.250093	N	N	2116	2451	0
E_coli_MG1655_m56	12727	1.569323	N	N	2506	2968	0
E_coli_MG1655_m56	12734	1.371569	N	N	1251	1535	0
E_coli_MG1655_m56	12741	1.806483	N	N	827	1107	0
E_coli_MG1655_m56	12748	2.635741	N	N	599	977	0
E_coli_MG1655_m56	12755	-2.344662	N	N	446	0	0
E_coli_MG1655_m56	12762	0.723355	N	N	489	463	0
E_coli_MG1655_m56	12769	1.665832	N	N	720	936	0
E_coli_MG1655_m56	12776	1.165885	N	N	1754	1919	0
E_coli_MG1655_m56	12783	0.814439	N	N	3849	3803	0
E_coli_MG1655_m56	12790	1.153821	N	N	2543	2814	0
E_coli_MG1655_m56	12797	1.338030	N	N	2985	3607	0
E_coli_MG1655_m56	12804	0.919808	N	N	2946	3181	0
E_coli_MG1655_m56	12811	1.023946	N	N	2399	2630	0
E_coli_MG1655_m56	12818	1.341448	N	N	1550	1845	0
E_coli_MG1655_m56	12825	1.932227	N	N	671	920	0
E_coli_MG1655_m56	12832	1.517249	N	N	717	883	0
E_coli_MG1655_m56	12839	1.413589	N	N	2128	2124	0
E_coli_MG1655_m56	12846	1.380786	N	N	3515	4159	0
E_coli_MG1655_m56	12853	0.976616	N	N	2790	3012	0
E_coli_MG1655_m56	12860	1.122291	N	N	1588	1757	0
E_coli_MG1655_m56	12867	1.502125	N	N	940	1184	0
E_coli_MG1655_m56	12874	2.283596	N	N	658	993	0
E_coli_MG1655_m56	12881	1.446183	N	N	1322	1541	0
E_coli_MG1655_m56	12888	1.134477	N	N	2083	2201	0
E_coli_MG1655_m56	12895	1.466002	N	N	3325	3790	0
E_coli_MG1655_m56	12902	1.316203	N	N	3246	3896	0
E_coli_MG1655_m56	12909	1.079167	N	N	2952	3259	0
E_coli_MG1655_m56	12916	0.685683	N	N	2634	2647	0
E_coli_MG1655_m56	12923	1.245276	N	N	1702	1988	0
E_coli_MG1655_m56	12930	1.475024	N	N	2610	3112	0
E_coli_MG1655_m56	12937	1.425905	N	N	3383	3422	0
E_coli_MG1655_m56	12944	0.791943	N	N	10482	10167	0
E_coli_MG1655_m56	12951	1.185974	N	N	13057	13972	0
E_coli_MG1655_m56	12958	1.954886	N	N	4083	5332	0
E_coli_MG1655_m56	12965	0.465043	N	N	5788	5299	0
E_coli_MG1655_m56	12972	1.337555	N	N	6751	8145	0
E_coli_MG1655_m56	12979	1.090207	N	N	7699	8633	0
E_coli_MG1655_m56	12986	0.727480	N	N	13793	13794	0
E_coli_MG1655_m56	12993	0.457261	N	N	12175	11163	0
E_coli_MG1655_m56	13000	0.866117	N	N	5899	6183	0
E_coli_MG1655_m56	13007	1.171583	N	N	13459	15414	0
E_coli_MG1655_m56	13014	0.578372	N	N	5905	5678	0
E_coli_MG1655_m56	13021	0.685066	N	N	7921	7712	0
E_coli_MG1655_m56	13028	0.647355	N	N	8729	8517	0
E_coli_MG1655_m56	13035	1.030088	N	N	10000	10081	0
E_coli_MG1655_m56	13042	0.624502	N	N	8713	8556	0
E_coli_MG1655_m56	13049	0.677090	N	N	6806	6448	0
E_coli_MG1655_m56	13056	1.128281	N	N	7729	8863	0
E_coli_MG1655_m56	13063	0.906330	N	N	7427	7865	0
E_coli_MG1655_m56	13070	1.006755	N	N	5439	5948	0
E_coli_MG1655_m56	13077	1.006914	N	N	10365	11297	0
E_coli_MG1655_m56	13084	0.777914	N	N	8002	8283	0
E_coli_MG1655_m56	13091	0.903307	N	N	6238	6601	0
E_coli_MG1655_m56	13098	0.931389	N	N	7690	8137	0
E_coli_MG1655_m56	13105	0.585742	N	N	9845	9321	0
E_coli_MG1655_m56	13112	0.902311	N	N	9501	10056	0
E_coli_MG1655_m56	13119	0.900007	N	N	11187	11705	0
E_coli_MG1655_m56	13126	0.683346	N	N	12205	11932	0
E_coli_MG1655_m56	13133	1.204848	N	N	6336	7451	0
E_coli_MG1655_m56	13140	0.658923	N	N	11618	11396	0
E_coli_MG1655_m56	13147	0.639253	N	N	6899	6693	0
E_coli_MG1655_m56	13154	0.917951	N	N	6043	6470	0
E_coli_MG1655_m56	13161	0.615769	N	N	10945	10362	0
E_coli_MG1655_m56	13168	1.123937	N	N	8703	9900	0
E_coli_MG1655_m56	13175	0.754417	N	N	10812	10792	0
E_coli_MG1655_m56	13182	0.839085	N	N	11115	11395	0
E_coli_MG1655_m56	13189	0.900636	N	N	4707	4946	0
E_coli_MG1655_m56	13196	0.925770	N	N	5228	5576	0
E_coli_MG1655_m56	13203	0.910822	N	N	4883	5174	0
E_coli_MG1655_m56	13210	0.966108	N	N	3667	3736	0
E_coli_MG1655_m56	13217	0.662624	N	N	5993	5880	0
E_coli_MG1655_m56	13224	1.402961	N	N	3235	3874	0
E_coli_MG1655_m56	13231	1.046696	N	N	2861	3133	0
E_coli_MG1655_m56	13238	1.057124	N	N	9689	10523	0
E_coli_MG1655_m56	13245	1.027668	N	N	8800	9409	0
E_coli_MG1655_m56	13252	1.182109	N	N	7489	8679	0
E_coli_MG1655_m56	13259	1.162891	N	N	12296	14030	0
E_coli_MG1655_m56	13266	0.922585	N	N	13438	14881	0
E_coli_MG1655_m56	13273	0.886855	N	N	15771	16651	0
E_coli_MG1655_m56	13280	1.068393	N	N	26992	30198	0
E_coli_MG1655_m56	13287	1.023553	N	N	15647	16577	0
E_coli_MG1655_m56	13294	0.714365	N	N	10445	10745	0
E_coli_MG1655_m56	13301	1.403954	N	N	3562	4272	0
E_coli_MG1655_m56	13308	0.918663	N	N	9135	9436	0
E_coli_MG1655_m56	13315	1.085278	N	N	9133	10250	0
E_coli_MG1655_m56	13322	0.946048	N	N	15711	16695	0
E_coli_MG1655_m56	13329	0.752718	N	N	13029	13414	0
E_coli_MG1655_m56	13336	1.348537	N	N	4178	4833	0
E_coli_MG1655_m56	13343	1.041495	N	N	3502	3871	0
E_coli_MG1655_m56	13350	0.634142	N	N	7813	7493	0
E_coli_MG1655_m56	13357	0.684474	N	N	7084	7287	0
E_coli_MG1655_m56	13364	1.134498	N	N	10397	11798	0
E_coli_MG1655_m56	13371	0.903718	N	N	15554	16361	0
E_coli_MG1655_m56	13378	0.799903	N	N	7926	8208	0
E_coli_MG1655_m56	13385	0.468340	N	N	10807	10026	0
E_coli_MG1655_m56	13392	1.374262	N	N	7435	8637	0
E_coli_MG1655_m56	13399	0.919970	N	N	9561	9912	0
E_coli_MG1655_m56	13406	0.814708	N	N	9746	9990	0
E_coli_MG1655_m56	13413	1.015775	N	N	4855	5318	0
E_coli_MG1655_m56	13420	1.047030	N	N	2960	3128	0
E_coli_MG1655_m56	13427	1.410254	N	N	1816	2223	0
E_coli_MG1655_m56	13434	0.641679	N	N	2636	2567	0
E_coli_MG1655_m56	13441	1.313800	N	N	1790	2084	0
E_coli_MG1655_m56	13448	0.536024	N	N	3282	2946	0
E_coli_MG1655_m56	13455	0.796419	N	N	3975	4062	0
E_coli_MG1655_m56	13462	0.831136	N	N	3989	4128	0
E_coli_MG1655_m56	13469	0.882879	N	N	3357	3460	0
E_coli_MG1655_m56	13476	0.560053	N	N	5297	5051	0
E_coli_MG1655_m56	13483	0.887287	N	N	8535	8957	0
E_coli_MG1655_m56	13490	0.932611	N	N	5351	5547	0
E_coli_MG1655_m56	13497	1.077798	N	N	3618	4035	0
E_coli_MG1655_m56	13504	0.886629	N	N	3301	3455	0
E_coli_MG1655_m56	13511	1.387121	N	N	1262	1505	0
E_coli_MG1655_m56	13518	1.057315	N	N	1630	1806	0
E_coli_MG1655_m56	13525	0.426063	N	N	3780	3357	0
E_coli_MG1655_m56	13532	1.032239	N	N	2613	2833	0
E_coli_MG1655_m56	13539	0.880852	N	N	2593	2736	0
E_coli_MG1655_m56	13546	1.050085	N	N	1744	1859	0
E_coli_MG1655_m56	13553	1.103943	N	N	1006	1134	0
E_coli_MG1655_m56	13560	2.565714	N	N	641	968	0
E_coli_MG1655_m56	13567	2.853691	N	N	530	884	0
E_coli_MG1655_m56	13574	1.197578	N	N	414	429	0
E_coli_MG1655_m56	13581	1.767639	N	N	806	1075	0
E_coli_MG1655_m56	13588	1.245604	N	N	1354	1588	0
E_coli_MG1655_m56	13595	1.096216	N	N	2976	3300	0
E_coli_MG1655_m56	13602	1.092627	N	N	2863	3224	0
E_coli_MG1655_m56	13609	1.265090	N	N	873	1028	0
E_coli_MG1655_m56	13616	1.490668	N	N	1179	1490	0
E_coli_MG1655_m56	13623	1.458216	N	N	2692	2908	0
E_coli_MG1655_m56	13630	1.178223	N	N	2330	2190	0
E_coli_MG1655_m56	13637	1.232408	N	N	3472	3963	0
E_coli_MG1655_m56	13644	1.356351	N	N	2146	2345	0
E_coli_MG1655_m56	13651	1.695603	N	N	1359	1743	0
E_coli_MG1655_m56	13658	1.509253	N	N	1369	1589	0
E_coli_MG1655_m56	13665	1.354894	N	N	1440	1735	0
E_coli_MG1655_m56	13672	1.581136	N	N	893	1130	0
E_coli_MG1655_m56	13679	1.403112	N	N	2383	2889	0
E_coli_MG1655_m56	13686	1.503164	N	N	2134	2677	0
E_coli_MG1655_m56	13693	0.970330	N	N	3330	3196	0
E_coli_MG1655_m56	13700	1.216795	N	N	3516	3622	0
E_coli_MG1655_m56	13707	0.794690	N	N	5277	5381	0
E_coli_MG1655_m56	13714	0.682280	N	N	6538	6662	0
E_coli_MG1655_m56	13721	0.983130	N	N	2844	3007	0
E_coli_MG1655_m56	13728	0.397438	N	N	4638	4150	0
E_coli_MG1655_m56	13735	1.270433	N	N	4052	4702	0
E_coli_MG1655_m56	13742	0.915690	N	N	2963	3106	0
E_coli_MG1655_m56	13749	0.749803	N	N	5663	5754	0
E_coli_MG1655_m56	13756	0.589684	N	N	5879	5510	0
E_coli_MG1655_m56	13763	1.162905	N	N	5808	6620	0
E_coli_MG1655_m56	13770	0.817143	N	N	5333	5492	0
E_coli_MG1655_m56	13777	0.853697	N	N	6685	6932	0
E_coli_MG1655_m56	13784	1.270008	N	N	2342	2738	0
E_coli_MG1655_m56	13791	1.226982	N	N	3996	4482	0
E_coli_MG1655_m56	13798	1.040370	N	N	4035	4399	0
E_coli_MG1655_m56	13805	0.833016	N	N	7901	8011	0
E_coli_MG1655_m56	13812	1.094062	N	N	7001	7760	0
E_coli_MG1655_m56	13819	0.970095	N	N	8592	9301	0
E_coli_MG1655_m56	13826	0.804937	N	N	7220	7445	0
E_coli_MG1655_m56	13833	0.894002	N	N	7366	7386	0
E_coli_MG1655_m56	13840	0.794072	N	N	8003	8158	0
E_coli_MG1655_m56	13847	0.705080	N	N	5845	5813	0
E_coli_MG1655_m56	13854	0.751126	N	N	3355	3373	0
E_coli_MG1655_m56	13861	0.904557	N	N	7746	8368	0
E_coli_MG1655_m56	13868	0.976492	N	N	3227	3412	0
E_coli_MG1655_m56	13875	1.016928	N	N	3046	2873	0
E_coli_MG1655_m56	13882	1.173382	N	N	4795	5475	0
E_coli_MG1655_m56	13889	0.900981	N	N	4270	4529	0
E_coli_MG1655_m56	13896	0.539023	N	N	5525	5391	0
E_coli_MG1655_m56	13903	0.427221	N	N	4463	4127	0
E_coli_MG1655_m56	13910	0.964573	N	N	3357	3521	0
E_coli_MG1655_m56	13917	1.054637	N	N	3020	3357	0
E_coli_MG1655_m56	13924	1.042263	N	N	1894	2045	0
E_coli_MG1655_m56	13931	1.737246	N	N	1028	1346	0
E_coli_MG1655_m56	13938	1.626254	N	N	829	1074	0
E_coli_MG1655_m56	13945	0.981564	N	N	2565	2743	0
E_coli_MG1655_m56	13952	0.949339	N	N	6732	7249	0
E_coli_MG1655_m56	13959	0.817020	N	N	9150	9521	0
E_coli_MG1655_m56	13966	0.741864	N	N	9898	9767	0
E_coli_MG1655_m56	13973	0.401875	N	N	5708	5144	0
E_coli_MG1655_m56	13980	0.941128	N	N	5428	5798	0
E_coli_MG1655_m56	13987	0.961360	N	N	3368	3622	0
[truncated: 660,808 more rows]
