# Supplementary material for: An evaluation of Comparative Genome Sequencing (CGS) by comparing two previously-sequenced bacterial genomes
Source: BMC Genomics. 2007 Aug 14;8:274. doi: 10.1186/1471-2164-8-274 (PMC2072959; doi:10.1186/1471-2164-8-274)
Supplement: Additional file 1 — Comparative Genome Sequencing results provided by Nimblegen. A description of each file within this bundle is found in the file CGR_Readme.doc [file 1471-2164-8-274-S1.zip › OID_3998/BOP240/BOP240_snp_info.txt]

SNPs Found in Coding Regions
SEQ_ID	GENOME_POSITION	REF	SNP	CONFIDENCE	PROBABILITY	TYPE	NMER_SCORE	UNIQ	HIGHEST_RANK	FORWARD_PBC_SCORE	REVERSE_PBC_SCORE	FORWARD_INTENSITY	REVERSE_INTENSITY	AA CHANGE	ORIG_AA	SNP_AA	GENE_POSITION	LOCUS_TAG	START	END	STRAND	PRODUCT	NOTE
E_coli_MG1655_m56	  494225	T	C	HIGH	0.9300	coding	 0.00	1	-0.47	0.6680	0.7650	 2408	10620	SYN	I	I	   597	b0472	493629	494234	1	recombination and repair	
E_coli_MG1655_m56	  555954	C	T	HIGH	0.9650	coding	 0.00	1	10004.16	0.7470	0.7170	 1650	 1336	NON	R	H	   164	b0528	555884	556117	-1	orf, hypothetical protein	
E_coli_MG1655_m56	  556858	A	T	HIGH	0.9700	coding	 0.00	1	10003.32	0.8730	0.5730	 4074	 1251	NON	L	Q	   107	b0529	556098	556964	-1	5,10-methylene-tetrahydrofolate dehydrogenase; 5,10-methylene-tetrahydrofolate cyclohydrolase	
E_coli_MG1655_m56	  760389	T	G	HIGH	0.9000	coding	 0.00	1	-0.31	0.8460	0.8470	 1117	 1002	NON	S	G	  2461	b0726	757929	760730	1	2-oxoglutarate dehydrogenase (decarboxylase component)	
E_coli_MG1655_m56	  760390	C	G	HIGH	0.9500	coding	 0.00	1	-0.31	0.8390	0.7950	  988	 1819	NON	S	G	  2462	b0726	757929	760730	1	2-oxoglutarate dehydrogenase (decarboxylase component)	
E_coli_MG1655_m56	 1059994	A	G	HIGH	0.9600	coding	 0.00	1	-0.37	0.7400	0.4790	 1318	  989	NON	T	A	  1516	b0997	1058479	1061025	1	trimethylamine N-oxide reductase subunit	
E_coli_MG1655_m56	 1092487	C	T	HIGH	0.9800	coding	 0.00	1	 0.68	0.5220	0.6590	 1093	 2103	NON	A	V	   389	b1025	1092099	1093457	1	orf, hypothetical protein	
E_coli_MG1655_m56	 1335418	A	G	HIGH	0.9200	coding	 0.00	1	10004.17	0.8420	0.4900	 6597	 1540	NON	S	G	  1564	b1276	1333855	1336530	1	aconitate hydrase 1	
E_coli_MG1655_m56	 1650355	T	C	HIGH	0.9900	coding	 0.00	1	10003.95	0.8680	0.6550	 4402	 1682	NON	F	L	   820	b1579	1649536	1650732	1		
E_coli_MG1655_m56	 2030447	G	A	HIGH	0.9250	coding	 0.00	1	10009.73	0.8370	0.5440	 2974	 1059	SYN	V	V	   657	b1962	2030408	2031103	-1	orf, hypothetical protein	
E_coli_MG1655_m56	 4312749	A	C	HIGH	0.9450	coding	 0.00	1	-0.43	0.8030	0.5070	 5529	  838	NON	F	C	   377	b4092	4312367	4313125	-1	phosphonate metabolism	

SNPs found in intergenic regions
SEQ_ID	GENOME_POSITION	REF	SNP	CONFIDENCE	PROBABILITY	TYPE	NMER_SCORE	UNIQ	HIGHEST_RANK	FORWARD_PBC_SCORE	REVERSE_PBC_SCORE	FORWARD_INTENSITY	REVERSE_INTENSITY	UPSTREAM_LOCUS_TAG	UPSTREAM_DISTANCE	DOWNSTREAM_LOCUS_TAG	DOWNSTREAM_DISTANCE
E_coli_MG1655_m56	  360453	T	C	LOW	0.9150	intergenic	 4.38	0	-0.80	0.6420	0.5980	 1031	 2165	b0341	84	b0342	21
E_coli_MG1655_m56	 1179595	A	T	LOW	0.9550	intergenic	 0.00	0	-0.41	0.7210	0.5320	 1779	 1165	b1120	14	b1121	108
E_coli_MG1655_m56	 1294607	A	G	MEDIUM	0.9200	intergenic	 3.29	0	 0.18	0.5570	0.5810	 1492	  739	b1240	187	b1241	63
E_coli_MG1655_m56	 2558144	T	G	HIGH	0.9350	intergenic	 0.00	1	 2.70	0.4940	0.9170	 1447	 6547	b2442	57	b2443	136
E_coli_MG1655_m56	 2558145	T	G	HIGH	0.9600	intergenic	 0.00	1	 2.70	0.4770	0.9210	 1726	 6972	b2442	58	b2443	135
E_coli_MG1655_m56	 3672418	A	G	MEDIUM	0.9000	intergenic	212.18	0	-0.24	0.8760	0.9440	 3999	 3415	b3522	21	b3523	392
E_coli_MG1655_m56	 4006439	T	C	MEDIUM	0.9450	intergenic	134.43	0	-0.07	0.9420	0.6470	 5634	 1288	b3823	40	b3824	24
E_coli_MG1655_m56	 4110816	T	G	HIGH	0.9450	intergenic	 0.00	1	-0.76	0.7350	0.5970	  843	 1783	b3921	39	b3922	175
E_coli_MG1655_m56	 4113665	A	G	HIGH	0.9050	intergenic	 0.00	1	-0.81	0.7300	0.9670	  827	 3237	b3925	64	b3926	73
E_coli_MG1655_m56	 4113672	C	T	HIGH	0.9700	intergenic	 0.00	1	-0.81	0.5470	0.7340	 1007	 2770	b3925	71	b3926	66
E_coli_MG1655_m56	 4135878	T	G	MEDIUM	0.9500	intergenic	 3.29	0	10001.31	0.7800	0.4980	 3151	  850	b3944	199	b3945	78
E_coli_MG1655_m56	 4216576	T	C	MEDIUM	0.9450	intergenic	125.68	0	-0.08	0.9180	0.7050	 8690	 1261	b4015	141	b4016	44
E_coli_MG1655_m56	 4310115	A	C	HIGH	0.9100	intergenic	 0.00	1	-0.61	0.5540	0.6010	 1369	 1235	b4088	51	b4089	10
E_coli_MG1655_m56	 4458454	T	G	MEDIUM	0.9650	intergenic	53.25	0	-0.05	0.5530	0.8070	  883	 2603	b4237	68	b4238	92
