# Supplementary material for: An evaluation of Comparative Genome Sequencing (CGS) by comparing two previously-sequenced bacterial genomes
Source: BMC Genomics. 2007 Aug 14;8:274. doi: 10.1186/1471-2164-8-274 (PMC2072959; doi:10.1186/1471-2164-8-274)
Supplement: Additional file 1 — Comparative Genome Sequencing results provided by Nimblegen. A description of each file within this bundle is found in the file CGR_Readme.doc [file 1471-2164-8-274-S1.zip › OID_3998/README.txt]

This file contains information about the files on this CD.

Please note: Data files on this CD are in a tab delimited
format recognized by spreadsheet programs, however, they
are too large to be opened by such programs.  Please use
a text editor, e.g. WordPad, to view the contents of these
files.

The .gff file is suitable for viewing with the SignalMap
genome browser program.  If you did not recieve a copy
of SignalMap with your data, then please contact
tech-services@nimblegen.com.

The ratio.txt file contains the same information as the .gff
file (except Locus Tags) but in tab separated columns.
