# Supplementary material for: An evaluation of Comparative Genome Sequencing (CGS) by comparing two previously-sequenced bacterial genomes
Source: BMC Genomics. 2007 Aug 14;8:274. doi: 10.1186/1471-2164-8-274 (PMC2072959; doi:10.1186/1471-2164-8-274)
Supplement: Additional file 2 — Oligonucleotide primers. A list of the oligonucleotide primers used in this study. [file 1471-2164-8-274-S2.xls]

## Sheet: Sheet1
Additional File 2. Oligonucleotide Primers
Primer name	Sequence	Notes
TF178	atatcgggcttgatcgtctg	b0472 525 bp
TF179	ttcgtacaggtccgggttag	b0472 525 bp
TF180	attccggcaaataacagacg	b0528 458 bp
TF181	ctacaggcgtgcgttgaata	b0528 458 bp
TF182	aaaccgtccacgtctttgtc	b0529 550 bp
TF183	ccagatttacaacgccatca	b0529 550 bp
TF184	gtgtggtctggtgatgttgc	b0726 471 bp
TF185	tccttgacgtgagcaaactg	b0726 471 bp
TF186	cgtggatgattgtggttctg	b0997 491 bp
TF187	gataatgccacggttggagt	b0997 491 bp
TF188	tgactgcaatccatcaccat	b4092 572 bp
TF189	aacatgagcctgaccctcac	b4092 572 bp
TF190	actctgtgcaaccggctatt	b0342 IG 469 bp
TF191	ttattggcgcgggtagtatc	b0342 IG 469 bp
TF192	ttgttcacgaagcgaaactg	b1120 IG 510 bp
TF193	gggctgcgacgtttatctta	b1120 IG 510 bp
TF194	agaaagcgtcaggcagtgtt	b1241 IG 514 bp
TF195	ggaaacgctgaaagctgaac	b1241 IG 514 bp
TF196	taaccaggctgcctacctga	b2442 IG 540 bp
TF197	tatctggcgtgtgttcttcg	b2442 IG 540 bp
TF198	gaacagcattgagtggctga	b3523 IG 520 bp
TF199	gctcccaaatagatggctga	b3523 IG 520 bp
TF200	tgataacgttggcactaccg	b3824 IG 583 bp
TF201	aatcgctggcctctactcaa	b3824 IG 583 bp
TF202	cgacgttgattctggtgatg	b3921 IG 489 bp
TF203	ggcaagctctttcagtttgg	b3921 IG 489 bp
TF204	gcagcctttatcgcctactg	b3926 IG 555 bp
TF205	catcgaaaccactgagcgta	b3926 IG 555 bp
TF206	cgggctaacgattgttctgt	b3945 IG 543 bp
TF207	cgcgcatcactattatcacg	b3945 IG 543 bp
TF208	atccacagcatgtggttcaa	b4016 IG 506 bp
TF209	cacttcgaggaatcgaccat	b4016 IG 506 bp
TF210	aaatgggttggagagggttt	b4089 IG 522 bp
TF211	tgtccgcttcgttgttacag	b4089 IG 522 bp
TF212	gctttggtaaatggctgacc	b4238 IG 413 bp
TF213	gcgtgtgcggatatttaggt	b4238 IG 413 bp
TF217	TTACCGCGACAATTCATTCA	fnr region b1330-b1335 to check W3110 del
TF218	GTTATTGCGCCATGAAGGTT	fnr region b1330-b1335 to check W3110 del
TF219	ctggcaccatcagctctgta	ROI 654200 650 bp
TF220	tgaaatcaccaccactgctc	ROI 654200 650 bp
TF221	gaaattgaacctggcaggaa	ROI 1463450 694 bp
TF222	gtggagaattgttgcgatga	ROI 1463450 694 bp
TF223	ccgcaagcgacaataatctt	ROI 2172850 862 bp
TF224	atcttgaaggcgtggacatc	ROI 2172850 862 bp
TF225	agacaccgctgcttctcttc	ROI 2315480 700 bp
TF226	gccagtttaccgtgcgtatt	ROI 2315480 700 bp
TF227	ccagggcgtatcgaaataaa	ROI 2696400 692 bp
TF228	cagcagataatccgccagtt	ROI 2696400 692 bp
TF229	agtctgaagccagcaacgat	ROI 3378950 661 bp
TF230	tggtcatcgctaccaatcag	ROI 3378950 661 bp
TF231	gaaagcgcttcctgaaattg	ROI 3550950 694 bp
TF232	tcgaaccggacgacttagtt	ROI 3550950 694 bp
TF233	gcagcacctgcagaatgtta	ROI 3681300 695 bp
TF234	gcccactccctattgaaatc	ROI 3681300 695 bp
TF235	ttgccagcgtattgtggtta	ROI 3889100 691 bp
TF236	agcactgcgggaataatgac	ROI 3889100 691 bp
TF237	tcaaacgtggaatctggaca	ROI 3891750 633 bp
TF238	atgtttcgggcttcttgatg	ROI 3891750 633 bp
TF239	tcatcaaatgacagcggttg	ROI 4088800 665 bp
TF240	cggctattccttacgctctg	ROI 4088800 665 bp
TF241	acggcgatctggtgaataag	ROI 4229100 659 bp
TF242	aggcgctaatccacaatcaa	ROI 4229100 659 bp
TF243	caatcctgctcaaacggaat	ROI 4304900 676 bp
TF244	ctctggaatggcgctaagac	ROI 4304900 676 bp
TF245	cgtgctgttcctgggttc	ROI single 370400 636 bp
TF246	atcgatattgcggctgaagt	ROI single 370400 636 bp
TF247	cgacccacgttacaccaata	ROI single 2033450 673 bp
TF248	gtcggcggctgtaagtatgt	ROI single 2033450 673 bp
TF249	gaccgcagaggagattaacg	ROI single 3748800 533 bp
TF250	gaacaatcccttgccttcaa	ROI single 3748800 533 bp
TF251	cagcgatatagcgcagttga	ROI single 4101550 534 bp
TF252	gtgaatctggcggtacaggt	ROI single 4101550 534 bp
TF253	agccacgtatcaaccgtacc	ROI single 4115100 629 bp
TF254	cctaccgcaaactgattggt	ROI single 4115100 629 bp
TF255	aagagtgcggatcagtttgc	ROI single 4125280 652 bp
TF256	gttcggaagtggtgtggaag	ROI single 4125280 652 bp
TF257	cattgcttcctacgggacat	ROI single 4163300 640 bp
TF258	ggacgtggttcagaaggtgt	ROI single 4163300 640 bp
TF259	gtatccgtaacagcggcaat	ROI single 4275950 598 bp
TF260	gagccgtataccgttcagga	ROI single 4275950 598 bp
TF261	gcggtatcttccagaatcca	ROI single 4338650 644 bp
TF262	tacagcacgttcggcaaata	ROI single 4338650 644 bp
TF263	gcagggtaaagctgttccag	ROI single 4424600 690 bp
TF264	cgaccaacttcgcactgtta	ROI single 4424600 690 bp
TF265	ccttgtgtatcgcaaacagc	ROI single 4429300 563 bp
TF266	tttccagccacatgatgaaa	ROI single 4429300 563 bp
TF267	tccgtcaggtacattggtca	ROI single 4440350 554 bp
TF268	aataacccagcgctttcaga	ROI single 4440350 554 bp
TF269	ataaaggcattgaccgttgg	ROI single 4521450 628 bp
TF270	acgcgaaagcagttattggt	ROI single 4521450 628 bp
TF271	gccaatcacacgatcgataa	ROI single 4557380 562 bp
TF272	cccgcatatcattacggtct	ROI single 4557380 562 bp
TF273	gtgatggtggtatgggaagg	ROI single 4625200 586 bp
TF274	ataccgctggcatcagctac	ROI single 4625200 586 bp
